# Supplementary material for: Involvement of NF-κBIZ and related cytokines in age-associated renal fibrosis
Source: Oncotarget. 2017 Jan 12;8(5):7315–27. doi: 10.18632/oncotarget.14614 (PMC5352323; doi:10.18632/oncotarget.14614)
Supplement: Supplementary file 2 [file oncotarget-08-7315-s002.xlsx]

## Sheet: Sheet1
Protein	Symbol	Test_ID	Position	Old	Young	Fold change	Log2(FC)	Q-value	Test
IκBδ	NFKBID	XLOC_000880	chr1:90039125-90048087	1.538	1.257	1.224	-0.291	0.982	no
IκBζ	NFKBIZ	XLOC_009858	chr11:50420562-50447282	7.002	2.119	3.305	-1.725	0.006	yes
NF-κB p105	NFKB1	XLOC_024792	chr2:259330376-259445001	20.29	15.383	1.319	-0.399	0.625	no
IκBL1	NFKBIL1	XLOC_026282	chr20:6730390-7019708	5.968	6.956	-1.166	0.221	1	no
IκBα	NFKBIA	XLOC_038119	chr6:85803989-85807223	31.093	22.986	1.353	-0.436	0.597	no
IκBε	NFKBIE	XLOC_045759	chr9:16717125-16723961	11.018	6.188	1.781	-0.832	0.235	no
NF-κB p100	NFKB2	XLOC_002341	chr1:273479775-273490259	11.18	7.721	1.448	-0.534	0.588	no
IκBβ	NFKBIB	XLOC_003122	chr1:88122204-88153091	14.13	18.707	-1.324	0.405	0.97	no
BCL3	BCL3	XLOC_003022	chr1:81995801-82012148	12.5315	6.33168	1.97917	0.984893	0.19	no
NF-κB p65	RELA	XLOC_001956	chr1:227927865-227938736	19.1234	19.3101	-1.00976	-0.0140121	0.99	no
IKKα	IKKA	XLOC_004619	chr1:271293821-271329346	22.3688	28.7754	-1.28641	-0.363346	0.696715	no
IKKγ	IKKG	XLOC_003553	chr1:151992148-152014784	4.78758	4.78327	1.0009	0.00129854	0.999993	no
