# Supplementary material for: Involvement of NF-κBIZ and related cytokines in age-associated renal fibrosis
Source: Oncotarget. 2017 Jan 12;8(5):7315–27. doi: 10.18632/oncotarget.14614 (PMC5352323; doi:10.18632/oncotarget.14614)
Supplement: Supplementary file 3 [file oncotarget-08-7315-s003.xlsx]

## Sheet: Sheet1
Process	Symbol	Test_ID	Position	Old	Young	Fold change	Log2(FC)	Q-value	Test
Acute_phase_proteins	AGT	XLOC_022086	chr19:68026226-68038550	13.9585	28.7218	-2.05765	-1.041	0.0429196	yes
Acute_phase_proteins	C4A	XLOC_026756	chr20:4770394-4781052	45.8189	11.0828	4.13423	2.04762	1.43534e-08	yes
Acute_phase_proteins	CFB	XLOC_026841	chr20:6610126-6621872	3.21233	1.59355	2.01582	1.01137	0.56777	no
Acute_phase_proteins	DEFB2	XLOC_018057	chr16:74844018-74857854	0	0.897981	-	-	0.132016	no
Acute_phase_proteins	F3	XLOC_023571	chr2:243281847-243430525	47.9225	41.718	1.14872	0.200033	0.999993	no
Acute_phase_proteins	HAMP	XLOC_003179	chr1:90523533-90525473	0.0721494	0.0460336	1.56732	0.6483	1	no
Acute_phase_proteins	LBP	XLOC_030082	chr3:160793300-160819979	10.5414	3.63596	2.89921	1.53566	0.00452142	yes
Acute_phase_proteins	PLAU	XLOC_016087	chr15:3621056-3629088	278.117	324.114	-1.16539	-0.220808	0.95694	no
Acute_phase_proteins	PTX3	XLOC_023105	chr2:177231285-177514080	0.619438	0.28903	2.14316	1.09974	0.98221	no
Cell_adhesion_molecules	CD44	XLOC_029635	chr3:99338247-99426139	18.7857	4.1644	4.51104	2.17346	1.38452e-07	yes
Cell_adhesion_molecules	ENG	XLOC_027753	chr3:17021672-17068966	46.2716	51.3036	-1.10875	-0.148934	0.994613	no
Cell_adhesion_molecules	FN1	XLOC_045994	chr9:78674436-78763690	33.227	7.71408	4.30732	2.10679	1.19392e-07	yes
Cell_adhesion_molecules	MADCAM1	XLOC_040653	chr7:13087424-13090827	0.0197739	0	+	+	1	no
Cell_adhesion_molecules	SELE	XLOC_012469	chr13:87234894-87244746	0.386416	0.18726	2.06352	1.04511	0.28163	no
Cell_adhesion_molecules	SELP	XLOC_013016	chr13:87308454-87346033	0.417306	0.449025	-1.07601	-0.105691	0.999993	no
Cell_adhesion_molecules	TNC	XLOC_035519	chr5:83890362-83974328	6.25548	0.325342	19.2274	4.26509	0	yes
Cell-surface_receptors	ABCA1	XLOC_035425	chr5:74020536-74143382	5.69082	3.64375	1.5618	0.643212	0.389501	no
Cell-surface_receptors	ABCB4	XLOC_032432	chr4:22071626-22128781	1.21832	0.684089	1.78095	0.832643	0.356967	no
Cell-surface_receptors	ABCC6	XLOC_003329	chr1:103036880-103096453	6.50101	11.0032	-1.69254	-0.759187	0.231801	no
Cell-surface_receptors	ADAM19	XLOC_006739	chr10:30966981-31059793	2.17115	1.22903	1.76656	0.82094	0.258838	no
Cell-surface_receptors	ADORA1	XLOC_012850	chr13:56089976-56131685	3.03516	0.909971	3.33545	1.73788	0.105538	no
Cell-surface_receptors	ADORA2A	XLOC_026996	chr20:16449384-16466201	2.90419	1.67922	1.72949	0.790345	0.437475	no
Cell-surface_receptors	ADRA2B	XLOC_028484	chr3:126332317-126336364	14.7464	20.9755	-1.42241	-0.508342	0.43522	no
Cell-surface_receptors	AGER	XLOC_026261	chr20:6396795-6596927	1.06336	1.19502	-1.12382	-0.168408	0.999993	no
Cell-surface_receptors	BDKRB1	XLOC_037640	chr6:138631449-138633866	0.0137931	0.0261821	-1.8982	-0.92463	1	no
Cell-surface_receptors	EGFR	XLOC_014833	chr14:100433650-100617444	3.39396	3.05593	1.11061	0.151354	0.987616	no
Cell-surface_receptors	ERBB2	XLOC_007353	chr10:86163530-86187663	7.61263	8.57708	-1.12669	-0.172091	0.973281	no
Cell-surface_receptors	GRIN1	XLOC_028977	chr3:2489165-2515975	0.0500556	0.0261252	1.91599	0.938088	1	no
Cell-surface_receptors	GRIN2A	XLOC_006555	chr10:4524961-4936873	0.00327448	0.00208139	1.57322	0.65372	1	no
Cell-surface_receptors	GRM2	XLOC_044070	chr8:114705122-114718170	0.00380136	0.00480242	-1.26334	-0.337243	1	no
Cell-surface_receptors	KISS1	XLOC_012841	chr13:55582459-55584962	1.0882	2.08334	-1.91449	-0.936961	0.428706	no
Cell-surface_receptors	KLRA1	XLOC_033225	chr4:227954955-228022126	4.87008	1.53401	3.17474	1.66664	0.0372595	yes
Cell-surface_receptors	NPY1R	XLOC_017856	chr16:24663044-24672311	0.339802	0.243626	1.39477	0.480027	0.870341	no
Cell-surface_receptors	OLR1	XLOC_033056	chr4:211883404-211905489	8.87894	1.79177	4.95539	2.309	1.76937e-07	yes
Cell-surface_receptors	OPRD1	XLOC_035902	chr5:153962766-153997858	0.0999465	0.212705	-2.12819	-1.08963	0.425065	no
Cell-surface_receptors	OPRM1	XLOC_000359	chr1:44804260-45073342	0.00687826	0	+	+	1	no
Cell-surface_receptors	OXTR	XLOC_033015	chr4:207699383-207716698	0.15442	0.210399	-1.36251	-0.446263	0.84794	no
Cell-surface_receptors	PTAFR	XLOC_034920	chr5:154421911-154443798	6.00339	3.68864	1.62754	0.70269	0.354045	no
Cell-surface_receptors	SCNN1A	XLOC_032168	chr4:224853954-224877155	16.4662	20.2664	-1.23079	-0.299579	0.797148	no
Cytokines_Chemokines_and_their_modulators	CCL1	XLOC_008354	chr10:69169281-69172142	0	0.062108	-	-	1	no
Cytokines_Chemokines_and_their_modulators	CCL17	XLOC_021763	chr19:10613848-10630181	1.39013	0.500199	2.77916	1.47465	0.568989	no
Cytokines_Chemokines_and_their_modulators	CCL19	XLOC_035355	chr5:62705390-62707335	15.5364	2.26992	6.84443	2.77493	2.24275e-07	yes
Cytokines_Chemokines_and_their_modulators	CCL2	XLOC_007187	chr10:69047090-69048889	14.9722	4.15981	3.59926	1.8477	0.00130376	yes
Cytokines_Chemokines_and_their_modulators	CCL20	XLOC_045453	chr9:88662737-88665379	4.80976	0.519517	9.25812	3.21072	1.46825e-06	yes
Cytokines_Chemokines_and_their_modulators	CCL22	XLOC_021768	chr19:10668400-10675173	0.470866	0.0715408	6.58179	2.71848	0.00187613	yes
Cytokines_Chemokines_and_their_modulators	CCL28	XLOC_022702	chr2:70743250-70773232	2.05725	2.12678	-1.0338	-0.0479511	0.999993	no
Cytokines_Chemokines_and_their_modulators	CCL3	XLOC_008371	chr10:70501118-70518350	2.0971	1.03589	2.02444	1.01752	0.5461	no
Cytokines_Chemokines_and_their_modulators	CCL4	XLOC_007210	chr10:70501118-70518350	2.53247	1.96741	1.28721	0.364242	0.999993	no
Cytokines_Chemokines_and_their_modulators	CCL5	XLOC_008367	chr10:70373352-70377892	18.0157	7.51768	2.39645	1.2609	0.0727177	no
Cytokines_Chemokines_and_their_modulators	CXCL1	XLOC_014468	chr14:18653031-18654936	1.05611	0.359635	2.93663	1.55416	0.189465	no
Cytokines_Chemokines_and_their_modulators	CXCL10	XLOC_013918	chr14:17059128-17141523	13.5417	5.13426	2.63752	1.39918	0.194827	no
Cytokines_Chemokines_and_their_modulators	CXCL11	XLOC_013917	chr14:17059128-17141523	14.3292	7.05167	2.03203	1.02292	0.349087	no
Cytokines_Chemokines_and_their_modulators	CXCL3	XLOC_014469	chr14:18729344-18748597	0.109829	0	+	+	0.0791475	no
Cytokines_Chemokines_and_their_modulators	CXCL5	XLOC_014472	chr14:18769991-18772011	2.37776	0.0499468	47.606	5.57307	0	yes
Cytokines_Chemokines_and_their_modulators	CXCL9	XLOC_013919	chr14:17144965-17152402	1.92567	0.788478	2.44227	1.28822	0.461485	no
Cytokines_Chemokines_and_their_modulators	EBI3	XLOC_045699	chr9:10096001-10100007	1.27601	0.843967	1.51191	0.596377	0.860043	no
Cytokines_Chemokines_and_their_modulators	ICOS	XLOC_045354	chr9:67563766-67599778	2.54153	0.772545	3.28982	1.71801	0.0221146	yes
Cytokines_Chemokines_and_their_modulators	IFNB1	XLOC_035578	chr5:110843901-110844456	0	0	0	0	1	no
Cytokines_Chemokines_and_their_modulators	IFNG	XLOC_039937	chr7:61333603-61337640	0.180316	0.0258389	6.97847	2.80291	0.3319	no
Cytokines_Chemokines_and_their_modulators	IL10	XLOC_012284	chr13:52824693-52828560	0.0527113	0.0336726	1.56541	0.646539	1	no
Cytokines_Chemokines_and_their_modulators	IL11	XLOC_002935	chr1:75891523-75897820	0.486029	0.0616389	7.88511	2.97913	0.000146076	yes
Cytokines_Chemokines_and_their_modulators	IL12A	XLOC_023152	chr2:184430535-184437990	0.679231	0.485815	1.39813	0.483496	0.914849	no
Cytokines_Chemokines_and_their_modulators	IL12B	XLOC_006733	chr10:29872452-29883226	0.159257	0.0668067	2.38386	1.2533	0.264659	no
Cytokines_Chemokines_and_their_modulators	IL13	XLOC_007997	chr10:38764638-38767196	0	0	0	0	1	no
Cytokines_Chemokines_and_their_modulators	IL15	XLOC_021834	chr19:34532022-34598317	6.34751	7.56722	-1.19216	-0.253572	0.982262	no
Cytokines_Chemokines_and_their_modulators	IL1A	XLOC_028503	chr3:128180474-128190980	0.0270201	0	+	+	1	no
Cytokines_Chemokines_and_their_modulators	IL1B	XLOC_028502	chr3:128133886-128140354	4.5549	2.03903	2.23385	1.15953	0.190326	no
Cytokines_Chemokines_and_their_modulators	IL1RN	XLOC_027617	chr3:1445633-1461986	2.93442	0.795711	3.6878	1.88276	0.00534366	yes
Cytokines_Chemokines_and_their_modulators	IL2	XLOC_024187	chr2:143460865-143465570	0.04639	0	+	+	1	no
Cytokines_Chemokines_and_their_modulators	IL23A	XLOC_040448	chr7:2689127-2693484	0.350055	0.252693	1.3853	0.470197	0.905055	no
Cytokines_Chemokines_and_their_modulators	IL27	XLOC_004018	chr1:204978057-204987678	0.0483096	0.0692052	-1.43253	-0.51857	1	no
Cytokines_Chemokines_and_their_modulators	IL6	XLOC_031286	chr4:3095535-3100112	0.333563	0.0493335	6.76139	2.75732	0.00819504	yes
Cytokines_Chemokines_and_their_modulators	IL9	XLOC_018590	chr17:10733180-10736304	0	0	0	0	1	no
Cytokines_Chemokines_and_their_modulators	LTA	XLOC_026283	chr20:6730390-7019708	0.19844	0.0724989	2.73714	1.45267	0.999993	no
Cytokines_Chemokines_and_their_modulators	LTB	XLOC_026853	chr20:6730390-7019708	6.41412	1.73779	3.69097	1.884	0.999993	no
Cytokines_Chemokines_and_their_modulators	TFF3	XLOC_026937	chr20:12030956-12035638	561.4	1403.24	-2.49954	-1.32166	0.00219476	yes
Cytokines_Chemokines_and_their_modulators	TNF	XLOC_026284	chr20:6730390-7019708	0.728797	0.450097	1.6192	0.695281	0.999993	no
Cytokines_Chemokines_and_their_modulators	TNFSF10	XLOC_022923	chr2:132725433-132745568	14.3068	10.5571	1.35518	0.438484	0.794092	no
Cytokines_Chemokines_and_their_modulators	TNFSF13B	XLOC_018113	chr16:84714996-84745131	4.31631	1.47028	2.93571	1.55371	0.0501937	no
Cytokines_Chemokines_and_their_modulators	TNFSF15	XLOC_035517	chr5:83656015-83677301	0.934108	0.498134	1.87521	0.907055	0.837673	no
Early_response_genes	DCTN4	XLOC_020394	chr18:55030502-55057602	15.4332	13.1426	1.17429	0.23179	0.910775	no
Early_response_genes	EGR1	XLOC_020228	chr18:27369161-27372946	8.82403	3.6454	2.42059	1.27536	0.0205591	yes
Early_response_genes	IER3	XLOC_026811	chr20:5535615-5536820	35.0031	25.5306	1.37103	0.455256	0.608451	no
Early_response_genes	KLF10	XLOC_040987	chr7:77258858-77265053	7.09032	4.96036	1.4294	0.515405	0.546999	no
Early_response_genes	TNFAIP2	XLOC_038458	chr6:144512072-144524703	8.58461	6.51603	1.31746	0.39776	0.744074	no
Enzymes	ABCB9	XLOC_011242	chr12:39796336-39830297	1.72548	2.96875	-1.72054	-0.782858	0.383076	no
Enzymes	AICDA	XLOC_032133	chr4:222384486-222395569	0.00299346	0	+	+	1	no
Enzymes	AKR1C1	XLOC_019504	chr17:71155009-71174132	91.4267	134.617	-1.4724	-0.558174	0.590399	no
Enzymes	AMACR	XLOC_024017	chr2:83723118-83735154	76.6469	137.017	-1.78763	-0.83805	0.167329	no
Enzymes	ARFRP1	XLOC_030229	chr3:180569331-180575252	9.91552	10.3884	-1.04769	-0.0672132	0.999993	no
Enzymes	ART1	XLOC_001371	chr1:173381703-173395510	0	0	0	0	1	no
Enzymes	ASS1	XLOC_029090	chr3:15686794-15735219	473.22	723.374	-1.52862	-0.612232	0.466922	no
Enzymes	ATP1A2	XLOC_013097	chr13:95173342-95198290	0.231349	0.248718	-1.07507	-0.104436	0.999993	no
Enzymes	BACE1	XLOC_042783	chr8:48766004-48847124	4.96362	5.99819	-1.20843	-0.273134	0.999993	no
Enzymes	BTK	XLOC_048173	chrX:105250291-105287898	1.98792	0.634657	3.13227	1.64721	0.032132	yes
Enzymes	CDK6	XLOC_032455	chr4:27680112-27872604	5.08072	4.62985	1.09738	0.134069	0.998587	no
Enzymes	CHI3L1	XLOC_012321	chr13:56075045-56086516	1.5991	0.472835	3.38194	1.75785	0.0732045	no
Enzymes	CTSB	XLOC_015858	chr15:50066527-50355755	726.532	936.007	-1.28832	-0.365494	0.869955	no
Enzymes	CTSL1	XLOC_019066	chr17:1861402-1867564	1128.25	965.925	1.16806	0.224109	0.971495	no
Enzymes	CYP19A1	XLOC_043731	chr8:57321084-57348481	0.0211934	0.0143008	1.48197	0.567516	1	no
Enzymes	DIO2	XLOC_038347	chr6:123742404-123752835	0.0656976	0.0801679	-1.22026	-0.287184	1	no
Enzymes	DNASE1L2	XLOC_007810	chr10:13629320-13631290	0.798334	0.832293	-1.04254	-0.0600992	0.999993	no
Enzymes	DPYD	XLOC_023560	chr2:239874368-240744046	12.2097	16.5311	-1.35393	-0.437151	0.573131	no
Enzymes	DUSP1	XLOC_006696	chr10:16867380-16870164	15.6419	13.4861	1.15985	0.213944	0.952674	no
Enzymes	ENO2	XLOC_033175	chr4:224303632-224310353	1.27896	0.925893	1.38133	0.466058	0.813563	no
Enzymes	G6PC	XLOC_007402	chr10:89084063-89094265	160.998	297.513	-1.84793	-0.885911	0.119864	no
Enzymes	G6PD	XLOC_001227	chr1:152015531-152034676	28.6777	30.6187	-1.06768	-0.0944816	0.999993	no
Enzymes	GAD1	XLOC_028027	chr3:63479962-63519879	0.0218004	0	+	+	1	no
Enzymes	GCLC	XLOC_043017	chr8:84627767-84666188	812.454	1814.09	-2.23286	-1.15889	0.322101	no
Enzymes	GCNT1	XLOC_002155	chr1:243851268-243888287	5.47267	7.29008	-1.33209	-0.413689	0.656075	no
Enzymes	GNB2L1	XLOC_007942	chr10:33904192-33939018	0.216985	0.295465	-1.36168	-0.445392	0.999993	no
Enzymes	GSTP1	XLOC_004229	chr1:226162329-226164798	252.463	655.118	-2.5949	-1.37568	0.000965774	yes
Enzymes	GUCY1A2	XLOC_043335	chr8:416503-912800	0.20126	0.1354	1.48641	0.571831	0.970197	no
Enzymes	GZMB	XLOC_016397	chr15:39296949-39300381	0.270893	0.185425	1.46093	0.546883	0.794092	no
Enzymes	HAS1	XLOC_002742	chr1:60640103-60652067	0.373325	0.162233	2.30117	1.20237	0.27755	no
Enzymes	HMOX1	XLOC_021363	chr19:25622555-25629379	8.95389	4.72593	1.89463	0.921917	0.221098	no
Enzymes	HPSE	XLOC_014414	chr14:10483089-10523949	0.204934	0.212208	-1.03549	-0.0503192	0.999993	no
Enzymes	HSD11B2	XLOC_021544	chr19:48341840-48347084	138.516	216.677	-1.56427	-0.64549	0.269816	no
Enzymes	HSD17B8	XLOC_026823	chr20:5896543-5898539	37.2822	60.5934	-1.62527	-0.700675	0.246937	no
Enzymes	IDO1	XLOC_017578	chr16:71866329-71878339	0	0	0	0	1	no
Enzymes	LIPG	XLOC_020846	chr18:70042037-70065048	3.76044	5.31301	-1.41287	-0.498629	0.599406	no
Enzymes	MMP3	XLOC_042440	chr8:5680381-5701427	0.0478061	0.0203797	2.34577	1.23006	1	no
Enzymes	MMP9	XLOC_028815	chr3:167597785-167605880	0.704283	0.9878	-1.40256	-0.488063	0.776216	no
Enzymes	MTHFR	XLOC_036084	chr5:168504562-168522355	0.862129	1.84964	-2.14543	-1.10127	0.566743	no
Enzymes	MYLK	XLOC_010386	chr11:72103709-72313911	29.7531	24.1401	1.23252	0.30161	0.873121	no
Enzymes	NOS1	XLOC_011768	chr12:46047829-46344560	0.324474	0.433988	-1.33751	-0.419549	0.999993	no
Enzymes	NOX1	XLOC_048165	chrX:104716783-104765479	0.0444882	0.00879387	5.05899	2.33885	1	no
Enzymes	NUAK2	XLOC_012301	chr13:54160994-54177744	42.8381	78.7895	-1.83924	-0.879108	0.0679627	no
Enzymes	PAFAH2	XLOC_034949	chr5:156390638-156419710	9.32686	13.4303	-1.43996	-0.526028	0.508711	no
Enzymes	PDE7A	XLOC_024118	chr2:123764067-123856129	4.95515	3.43208	1.44377	0.529845	0.689944	no
Enzymes	PIK3CA	XLOC_022955	chr2:138473407-138521934	5.57693	5.18373	1.07585	0.105481	0.999993	no
Enzymes	PIM1	XLOC_026354	chr20:10363967-10368894	5.30666	3.18087	1.6683	0.738381	0.549699	no
Enzymes	PLCD1	XLOC_044156	chr8:126970646-126991422	3.46673	2.60576	1.33041	0.411868	0.819087	no
Enzymes	PPP5C	XLOC_002991	chr1:80191564-80215780	35.6326	48.8005	-1.36955	-0.4537	0.522238	no
Enzymes	PRKACA	XLOC_021438	chr19:36073103-36096884	19.7193	24.6475	-1.24992	-0.321832	0.774914	no
Enzymes	PRKCD	XLOC_017693	chr16:6588990-6608725	25.8793	24.8336	1.04211	0.0595058	0.999993	no
Enzymes	PTGDS	XLOC_028983	chr3:2667533-2671796	65.3541	83.3513	-1.27538	-0.350927	0.743371	no
Enzymes	PTGES	XLOC_029082	chr3:15086725-15098070	10.4322	11.4365	-1.09627	-0.1326	0.999993	no
Enzymes	PTGIS	XLOC_030166	chr3:170108688-170144033	3.09449	0.947036	3.26755	1.70821	0.0444613	yes
Enzymes	PTHLH	XLOC_033347	chr4:245811894-245823332	2.32097	0.429054	5.40952	2.4355	0.00828425	yes
Enzymes	PTPN1	XLOC_028843	chr3:170816926-170897847	11.097	9.80606	1.13164	0.178418	0.999993	no
Enzymes	REV3L	XLOC_026580	chr20:46526298-46683995	3.35871	2.93394	1.14478	0.19507	0.951863	no
Enzymes	SAT1	XLOC_047882	chrX:43930759-43934054	17.6766	20.7584	-1.17434	-0.231854	0.999993	no
Enzymes	ST6GAL1	XLOC_010001	chr11:79754202-79808024	55.9463	74.2868	-1.32782	-0.409063	0.683118	no
Enzymes	ST8SIA1	XLOC_033323	chr4:241270394-241403329	1.18048	1.23532	-1.04646	-0.0655169	0.999993	no
Enzymes	SUPV3L1	XLOC_027076	chr20:33844944-33864104	11.135	15.8422	-1.42273	-0.508666	0.514606	no
Enzymes	TERT	XLOC_002593	chr1:33675746-33697443	1.66243	1.81394	-1.09114	-0.125831	0.999993	no
Enzymes	TGM1	XLOC_016369	chr15:38268130-38281708	0.552276	0.0538582	10.2542	3.35815	4.99937e-05	yes
Enzymes	TGM2	XLOC_028752	chr3:160977904-161007261	142.759	182.53	-1.27859	-0.354553	0.783738	no
Enzymes	UPP1	XLOC_014217	chr14:89112184-89132098	11.1742	6.27878	1.77968	0.831616	0.369039	no
Enzymes	XDH	XLOC_037907	chr6:34996982-35059195	35.5897	33.0909	1.07551	0.105025	0.999993	no
Growth_factors,_ligands,_and_their_modulators	ANGPT1	XLOC_041007	chr7:81366961-81618573	7.25525	5.36621	1.35203	0.435123	0.718601	no
Growth_factors,_ligands,_and_their_modulators	BDNF	XLOC_028336	chr3:107371328-107421863	0.227396	0.0310868	7.31486	2.87083	0.00488222	yes
Growth_factors,_ligands,_and_their_modulators	BLNK	XLOC_004589	chr1:267630217-267698070	16.419	11.8319	1.38768	0.472678	0.573439	no
Growth_factors,_ligands,_and_their_modulators	BMP2	XLOC_028546	chr3:132821249-132831888	0.957607	0.608665	1.57329	0.653786	0.739974	no
Growth_factors,_ligands,_and_their_modulators	BMP4	XLOC_016181	chr15:24734979-24781430	18.5817	27.701	-1.49076	-0.576052	0.497711	no
Growth_factors,_ligands,_and_their_modulators	CALCB	XLOC_001610	chr1:191244986-191249818	0.189366	0.0150814	12.5563	3.65034	0.319282	no
Growth_factors,_ligands,_and_their_modulators	CSF1	XLOC_024669	chr2:229989434-230017945	11.0608	7.38039	1.49867	0.583686	0.515199	no
Growth_factors,_ligands,_and_their_modulators	CSF2	XLOC_008005	chr10:39379307-39381289	0.238684	0.101732	2.34622	1.23034	0.626426	no
Growth_factors,_ligands,_and_their_modulators	CSF3	XLOC_007359	chr10:86413102-86415478	0.0848911	0.00828923	10.2411	3.3563	0.20806	no
Growth_factors,_ligands,_and_their_modulators	EPO	XLOC_011139	chr12:24291480-24294921	0.11757	0.0371286	3.16657	1.66292	0.236357	no
Growth_factors,_ligands,_and_their_modulators	FGF8	XLOC_004634	chr1:272923588-272929296	0	0	0	0	1	no
Growth_factors,_ligands,_and_their_modulators	FSTL3	XLOC_040647	chr7:12975142-12980798	3.20914	1.37554	2.33299	1.22218	0.102365	no
Growth_factors,_ligands,_and_their_modulators	HGF	XLOC_032415	chr4:15406617-15478695	4.44288	2.72552	1.6301	0.704963	0.285463	no
Growth_factors,_ligands,_and_their_modulators	IGFBP1	XLOC_014143	chr14:81083055-81088123	46.2766	22.5763	2.04978	1.03547	0.0377711	yes
Growth_factors,_ligands,_and_their_modulators	IGFBP2	XLOC_045395	chr9:79888641-79915196	22.3571	24.026	-1.07465	-0.103861	0.999993	no
Growth_factors,_ligands,_and_their_modulators	INHBA	XLOC_019362	chr17:49961228-49978776	0.586853	0.0716872	8.18629	3.03321	0.00234198	yes
Growth_factors,_ligands,_and_their_modulators	KITLG	XLOC_039878	chr7:42302650-42383921	12.2667	11.0119	1.11395	0.155682	0.986185	no
Growth_factors,_ligands,_and_their_modulators	MDK	XLOC_029593	chr3:87531939-87541612	17.3438	15.0955	1.14894	0.200302	0.993745	no
Growth_factors,_ligands,_and_their_modulators	NRG1	XLOC_017532	chr16:63539306-63726375	5.45213	7.3021	-1.33931	-0.421493	0.810919	no
Growth_factors,_ligands,_and_their_modulators	PDGFB	XLOC_041224	chr7:121204856-121231563	20.5684	17.3501	1.18549	0.24548	0.959372	no
Growth_factors,_ligands,_and_their_modulators	PENK	XLOC_035210	chr5:21834415-21839628	0.479706	0.170135	2.81956	1.49547	0.162515	no
Growth_factors,_ligands,_and_their_modulators	PRL	XLOC_019301	chr17:41720751-41730813	0	0	0	0	1	no
Growth_factors,_ligands,_and_their_modulators	SPP1	XLOC_014394	chr14:6653085-6658937	2006.7	105.264	19.0635	4.25274	0	yes
Growth_factors,_ligands,_and_their_modulators	TACR1	XLOC_031867	chr4:177926093-178095041	0.0193581	0.00295968	6.54059	2.70942	1	no
Growth_factors,_ligands,_and_their_modulators	THBS1	XLOC_028388	chr3:116411044-116423930	64.6427	27.7314	2.33102	1.22096	0.00650838	yes
Growth_factors,_ligands,_and_their_modulators	THBS2	XLOC_002727	chr1:57842345-57871988	2.53148	1.37091	1.84657	0.884847	0.212185	no
Growth_factors,_ligands,_and_their_modulators	TNFSF13B	XLOC_018113	chr16:84714996-84745131	4.31631	1.47028	2.93571	1.55371	0.0501937	no
Growth_factors,_ligands,_and_their_modulators	VEGFC	XLOC_017910	chr16:40216173-40332321	4.11405	3.92986	1.04687	0.0660827	0.999993	no
Growth_factors,_ligands,_and_their_modulators	WNT10B	XLOC_048243	chrX:114958627-114964410	0.0473756	0.00989359	4.78852	2.25958	1	no
Immunoreceptors	B2M	XLOC_028446	chr3:120627498-120633523	352.45	247.796	1.42234	0.508267	0.538113	no
Immunoreceptors	BDKRB1	XLOC_037640	chr6:138631449-138633866	0.0137931	0.0261821	-1.8982	-0.92463	1	no
Immunoreceptors	CCR5	XLOC_043331	chr8:132362534-132368921	5.4404	1.56035	3.48665	1.80184	0.00249465	yes
Immunoreceptors	CCR7	XLOC_008540	chr10:86852559-86863401	1.27332	0.251399	5.06492	2.34054	0.012292	yes
Immunoreceptors	CD38	XLOC_014676	chr14:71746254-71785712	2.60543	0.882556	2.95214	1.56176	0.0201645	yes
Immunoreceptors	CD3G	XLOC_043671	chr8:47892427-47898924	9.23507	1.56412	5.90432	2.56177	6.02797e-05	yes
Immunoreceptors	CD40	XLOC_030148	chr3:167704286-167719423	0.24492	0.125933	1.94485	0.959659	0.716555	no
Immunoreceptors	CD40LG	XLOC_047649	chrX:154330863-154342834	0.456753	0.0557496	8.19293	3.03438	0.000115309	yes
Immunoreceptors	CD48	XLOC_012545	chr13:94737446-94760975	37.0403	23.8711	1.55168	0.633833	0.30893	no
Immunoreceptors	CD80	XLOC_009925	chr11:67256696-67281219	0.486432	0.116279	4.1833	2.06464	0.0273018	yes
Immunoreceptors	CD83	XLOC_018697	chr17:26364943-26384002	5.36562	2.78749	1.92489	0.944779	0.200402	no
Immunoreceptors	CD86	XLOC_009939	chr11:70150481-70209140	3.14855	1.70134	1.85063	0.888014	0.337149	no
Immunoreceptors	CR2	XLOC_013246	chr13:118580488-118617997	0.773321	0.0255425	30.2759	4.9201	2.47184e-08	yes
Immunoreceptors	F11R	XLOC_012540	chr13:94453477-94477357	64.8391	64.0586	1.01218	0.017472	0.999993	no
Immunoreceptors	FCER2	XLOC_011395	chr12:4395816-4407330	1.43693	0.129755	11.0742	3.46913	9.45242e-08	yes
Immunoreceptors	FCGRT	XLOC_003297	chr1:102151856-102161139	61.4141	80.8721	-1.31683	-0.397073	0.612747	no
Immunoreceptors	ICOS	XLOC_045354	chr9:67563766-67599778	2.54153	0.772545	3.28982	1.71801	0.0221146	yes
Immunoreceptors	IGHE	XLOC_038489	chr6:147057008-147068760	0.00509113	0	+	+	1	no
Immunoreceptors	IL6R	XLOC_024464	chr2:208629065-208678076	4.823	1.659	2.908	-1.54	0.013	yes
Immunoreceptors	IL2RA	XLOC_019516	chr17:72190448-72250645	0.83361	0.205024	4.06591	2.02358	0.01237	yes
Immunoreceptors	NOD2	XLOC_021808	chr19:30374727-30420867	0.787071	0.340609	2.31078	1.20838	0.292382	no
Immunoreceptors	SLC3A2	XLOC_004343	chr1:231843652-231858251	142.789	190.834	-1.33648	-0.418433	0.63626	no
Immunoreceptors	TLR2	XLOC_024393	chr2:202253255-202258683	3.45459	1.53166	2.25546	1.17342	0.0895287	no
Immunoreceptors	TLR9	XLOC_043147	chr8:114279019-114283070	1.2079	0.508224	2.37672	1.24897	0.151899	no
Immunoreceptors	TNFRSF1B	XLOC_036065	chr5:166812980-166845910	5.98675	2.28724	2.61745	1.38816	0.0114792	yes
Immunoreceptors	TNFRSF9	XLOC_035091	chr5:171587144-171613568	3.33569	2.86071	1.16604	0.221614	0.998653	no
Immunoreceptors	TREM1	XLOC_045719	chr9:13649245-13730159	0.358717	0.0931695	3.85016	1.94492	0.133279	no
Miscellaneous	ABCG5	XLOC_037833	chr6:7871268-7896799	0.0741908	0.0123605	6.00228	2.58551	1	no
Miscellaneous	ABCG8	XLOC_037086	chr6:7897004-7916593	0	0	0	0	1	no
Miscellaneous	AFP	XLOC_014475	chr14:19049095-19067260	0.00730462	0	+	+	1	no
Miscellaneous	AMH	XLOC_040611	chr7:11942869-11945218	0.0399908	0.0569203	-1.42334	-0.509278	1	no
Miscellaneous	APOBEC2	XLOC_045060	chr9:13451719-13499502	0.300392	0.195773	1.53439	0.617663	0.999993	no
Miscellaneous	APOC3	XLOC_043681	chr8:49155445-49157788	18.6718	30.8628	-1.65291	-0.725009	0.360064	no
Miscellaneous	APOD	XLOC_009977	chr11:75781347-75804020	0.331379	0.135419	2.44706	1.29105	0.420381	no
Miscellaneous	APOE	XLOC_003017	chr1:81878371-81881125	655.617	542.661	1.20815	0.272802	0.868097	no
Miscellaneous	AQP4	XLOC_020573	chr18:6720758-6737507	2.15583	2.58328	-1.19828	-0.260963	0.932113	no
Miscellaneous	BGN	XLOC_003574	chr1:153067984-153080152	102.269	53.105	1.92578	0.945444	0.138399	no
Miscellaneous	BRCA2	XLOC_010944	chr12:490723-532229	0.846918	0.465705	1.81857	0.862807	0.545463	no
Miscellaneous	CAV1	XLOC_031444	chr4:45203493-45236458	10.4688	10.331	1.01334	0.0191116	0.999993	no
Miscellaneous	CCND1	XLOC_004216	chr1:224960135-224969658	57.5581	53.2203	1.08151	0.113044	0.999993	no
Miscellaneous	CCND2	XLOC_032225	chr4:231905213-231932512	6.58785	3.76086	1.75169	0.808747	0.290326	no
Miscellaneous	CCND3	XLOC_045728	chr9:14326226-14332267	29.478	35.8964	-1.21773	-0.2842	0.847588	no
Miscellaneous	CDKN1A	XLOC_026333	chr20:8592436-8602879	10.1849	6.20659	1.64097	0.714553	0.348458	no
Miscellaneous	CLDN2	XLOC_029256	chr3:53461936-53472528	102.255	104.437	-1.02134	-0.0304605	0.999993	no
Miscellaneous	COL1A2	XLOC_031406	chr4:31405252-31440180	16.1275	6.88116	2.34372	1.2288	0.00720496	yes
Miscellaneous	CXCL1	XLOC_014468	chr14:18653031-18654936	1.05611	0.359635	2.93663	1.55416	0.189465	no
Miscellaneous	EDN1	XLOC_019217	chr17:24117498-24126090	4.19848	2.56167	1.63896	0.712781	0.545463	no
Miscellaneous	EPHA1	XLOC_032648	chr4:136544112-136568097	3.74353	4.71061	-1.25833	-0.331513	0.984492	no
Miscellaneous	F8	XLOC_020537	chr18:412905-444561	4.54029	3.49483	1.29915	0.377563	0.818214	no
Miscellaneous	FABP6	XLOC_007915	chr10:29030287-29034957	0	0	0	0	1	no
Miscellaneous	FTH1	XLOC_002043	chr1:232856931-233097316	1246.43	1796.89	-1.44163	-0.527704	0.659809	no
Miscellaneous	GADD45B	XLOC_040605	chr7:11813535-11815565	6.40203	3.6357	1.76088	0.816297	0.331678	no
Miscellaneous	GJB1	XLOC_047251	chrX:72123957-72131897	19.6826	30.1758	-1.53312	-0.616469	0.362995	no
Miscellaneous	GNAI2	XLOC_044083	chr8:115726561-115746724	116.53	91.5462	1.27291	0.348136	0.709145	no
Miscellaneous	HBE1	XLOC_003765	chr1:175167530-175168811	0	0	0	0	1	no
Miscellaneous	HBZ	XLOC_007864	chr10:15504488-15505967	0	0	0	0	1	no
Miscellaneous	HMGN1	XLOC_010256	chr11:40004656-40010576	38.3602	34.6317	1.10766	0.147518	0.987418	no
Miscellaneous	IER3	XLOC_026811	chr20:5535615-5536820	35.0031	25.5306	1.37103	0.455256	0.608451	no
Miscellaneous	IFI44L	XLOC_023718	chr2:275622783-275657878	5.9402	4.45166	1.33438	0.416169	0.786035	no
Miscellaneous	IGFBP2	XLOC_045395	chr9:79888641-79915196	22.3571	24.026	-1.07465	-0.103861	0.999993	no
Miscellaneous	KCNK5	XLOC_016095	chr15:8575511-8696350	0.683843	0.59535	1.14864	0.199927	0.999993	no
Miscellaneous	KRT15	XLOC_008585	chr10:87839479-87843297	0.0188013	0.0117817	1.5958	0.674282	1	no
Miscellaneous	KRT5	XLOC_041389	chr7:141118057-141122452	0.00607057	0.0152363	-2.50987	-1.32761	1	no
Miscellaneous	LAMB2	XLOC_043191	chr8:116612893-116625217	28.6181	31.203	-1.09032	-0.124757	0.999993	no
Miscellaneous	LCN2	XLOC_029104	chr3:16763058-16766522	51.2958	3.3568	15.2811	3.93368	0	yes
Miscellaneous	LGALS3	XLOC_015578	chr15:28094343-28106279	41.2516	14.3654	2.87159	1.52185	0.00472956	yes
Miscellaneous	LTF	XLOC_043239	chr8:118632729-118655575	0.0105542	0	+	+	1	no
Miscellaneous	MBP	XLOC_020509	chr18:78384684-78504226	5.88504	3.87205	1.51988	0.603956	0.620719	no
Miscellaneous	MT3	XLOC_021780	chr19:11300013-11301422	1.53581	1.50401	1.02115	0.0301881	0.999993	no
Miscellaneous	MUC2	XLOC_001864	chr1:221581844-221611447	0.0621164	0.0558115	1.11297	0.154412	1	no
Miscellaneous	MYOZ1	XLOC_015467	chr15:8178308-8185523	0.451673	0.439163	1.02849	0.0405214	0.999993	no
Miscellaneous	OPN1SW	XLOC_032549	chr4:56421000-56424141	0	0	0	0	1	no
Miscellaneous	ORM1	XLOC_034550	chr5:83293901-83297054	0.0104088	0	+	+	1	no
Miscellaneous	PAX8	XLOC_028960	chr3:1519493-1576011	29.5192	32.6732	-1.10684	-0.146451	0.999993	no
Miscellaneous	PDYN	XLOC_028499	chr3:127809951-127822294	0	0	0	0	1	no
Miscellaneous	PGK1	XLOC_047184	chrX:56383343-56399433	147.329	205.052	-1.39179	-0.476944	0.553682	no
Miscellaneous	POMC	XLOC_037172	chr6:38191988-38197809	2.16558	3.91269	-1.80676	-0.853404	0.375605	no
Miscellaneous	PRF1	XLOC_026510	chr20:32706283-32712352	1.80936	0.820231	2.2059	1.14137	0.256226	no
Miscellaneous	PSME1	XLOC_015755	chr15:38146265-38153351	83.657	82.4308	1.01488	0.0213033	0.999993	no
Miscellaneous	PSME2	XLOC_016364	chr15:38155746-38160046	1.50635	1.74005	-1.15514	-0.208069	0.994354	no
Miscellaneous	PTEN	XLOC_002223	chr1:258651512-258723057	25.2167	22.5943	1.11607	0.158424	0.999993	no
Miscellaneous	PTS	XLOC_043699	chr8:53551583-53558594	17.4407	22.8214	-1.30851	-0.387928	0.722091	no
Miscellaneous	RAG1	XLOC_029627	chr3:97866047-97877145	0	0	0	0	1	no
Miscellaneous	RAG2	XLOC_028297	chr3:97747218-97859615	0.00403739	0	+	+	1	no
Miscellaneous	RIPK2	XLOC_035251	chr5:34511835-34543807	3.91862	2.83756	1.38098	0.465697	0.762688	no
Miscellaneous	S100A10	XLOC_024499	chr2:210966301-210974949	132.897	75.4631	1.76109	0.816467	0.138833	no
Miscellaneous	S100A4	XLOC_023294	chr2:209431372-209433679	37.6656	11.3517	3.31804	1.73033	0.00179679	yes
Miscellaneous	S100A6	XLOC_023296	chr2:209441243-209442604	135.348	67.7578	1.99752	0.998209	0.13633	no
Miscellaneous	SDC4	XLOC_030128	chr3:167052788-167071476	143.886	182.698	-1.26975	-0.34454	0.765418	no
Miscellaneous	SERPINA1	XLOC_038406	chr6:136828855-136850880	0.504772	0.387447	1.30282	0.381633	0.920869	no
Miscellaneous	SERPINE2	XLOC_046044	chr9:85312139-85375589	12.5705	8.31021	1.51266	0.597088	0.472506	no
Miscellaneous	SH3BGRL	XLOC_047320	chrX:80392504-80503985	41.2435	26.3153	1.56728	0.648264	0.245657	no
Miscellaneous	SKP2	XLOC_023997	chr2:77593337-77621639	0.828128	0.630274	1.31392	0.393876	0.904185	no
Miscellaneous	SLC11A2	XLOC_041366	chr7:139836801-139870637	42.7461	62.8239	-1.4697	-0.555523	0.546814	no
Miscellaneous	SLC16A1	XLOC_023485	chr2:226524950-226550222	9.07052	18.6433	-2.05537	-1.0394	0.135364	no
Miscellaneous	SLC6A6	XLOC_032962	chr4:188173306-188246473	45.1807	39.2155	1.15211	0.20428	0.938384	no
Miscellaneous	SPATA19	XLOC_042607	chr8:28472560-28478881	0	0	0	0	1	no
Miscellaneous	TF	XLOC_044037	chr8:111085983-111112688	111.136	67.7432	1.64054	0.714174	0.194827	no
Miscellaneous	TFPI2	XLOC_032466	chr4:28855874-28860297	0.399892	0.23554	1.69776	0.763635	0.597268	no
Miscellaneous	TNIP1	XLOC_008009	chr10:40028043-40075239	24.6006	25.6832	-1.04401	-0.0621355	0.999993	no
Miscellaneous	TRPC1	XLOC_043994	chr8:102955429-103005870	2.24456	1.59107	1.41073	0.496437	0.740789	no
Miscellaneous	UCP2	XLOC_001352	chr1:171707381-171713948	43.7432	17.4237	2.51056	1.32801	0.0058777	yes
Miscellaneous	UPK1B	XLOC_010356	chr11:67555642-67586433	0.163645	0.121864	1.34285	0.425303	0.910697	no
Miscellaneous	VIM	XLOC_019010	chr17:82500567-82509387	121.43	35.9079	3.3817	1.75775	8.41525e-06	yes
Miscellaneous	VPS53	XLOC_008297	chr10:63670115-63790222	4.83879	6.68735	-1.38203	-0.466788	0.989844	no
Proteins_involved_in_antigen_presentation	C3	XLOC_044997	chr9:8728464-8754412	13.0338	3.45206	3.77566	1.91673	1.70256e-06	yes
Proteins_involved_in_antigen_presentation	CFB	XLOC_026841	chr20:6610126-6621872	3.21233	1.59355	2.01582	1.01137	0.56777	no
Proteins_involved_in_antigen_presentation	CR2	XLOC_013246	chr13:118580488-118617997	0.773321	0.0255425	30.2759	4.9201	2.47184e-08	yes
Proteins_involved_in_antigen_presentation	PSMB9	XLOC_026827	chr20:6052971-6058393	30.3879	12.4601	2.43881	1.28618	0.023735	yes
Proteins_involved_in_antigen_presentation	TAP1	XLOC_026247	chr20:6058849-6069217	12.9157	6.19594	2.08454	1.05973	0.0579206	no
Regulators_of_apoptosis	BAX	XLOC_003311	chr1:102530746-102536153	28.8525	31.8222	-1.10293	-0.141335	0.999993	no
Regulators_of_apoptosis	BCL2	XLOC_012745	chr13:31753292-31920782	3.99918	2.68168	1.49129	0.576565	0.765313	no
Regulators_of_apoptosis	BCL2L1	XLOC_030011	chr3:154662585-154716802	47.6935	59.7511	-1.25282	-0.325175	0.917449	no
Regulators_of_apoptosis	BCL2L11	XLOC_029832	chr3:126567489-126604567	4.2913	2.87545	1.49239	0.577627	0.882104	no
Regulators_of_apoptosis	BNIP3	XLOC_004118	chr1:218174374-218191883	38.1181	51.98	-1.36366	-0.447479	0.617261	no
Regulators_of_apoptosis	CASP4	XLOC_042418	chr8:2638343-2674894	12.341	7.07774	1.74363	0.802097	0.318733	no
Regulators_of_apoptosis	CD274	XLOC_002205	chr1:254767763-254789222	1.41553	0.839068	1.68703	0.754482	0.466922	no
Regulators_of_apoptosis	CFLAR	XLOC_045333	chr9:65342368-65393959	29.9948	29.4415	1.0188	0.0268643	0.999993	no
Regulators_of_apoptosis	CIDEA	XLOC_020447	chr18:62268024-62292643	3.80094	3.37394	1.12656	0.171923	0.999993	no
Regulators_of_apoptosis	FAS	XLOC_002230	chr1:259812247-259850169	1.94301	0.97186	1.99927	0.999471	0.344139	no
Regulators_of_apoptosis	FASLG	XLOC_012992	chr13:84590395-84599055	0.605281	0.200342	3.02124	1.59514	0.198518	no
Regulators_of_apoptosis	IER3	XLOC_026811	chr20:5535615-5536820	35.0031	25.5306	1.37103	0.455256	0.608451	no
Regulators_of_apoptosis	PTPN13	XLOC_014403	chr14:7662573-7837443	17.2575	16.2586	1.06144	0.0860227	0.999993	no
Regulators_of_apoptosis	PYCARD	XLOC_004064	chr1:206460882-206462077	23.4076	10.6323	2.20155	1.13852	0.10471	no
Regulators_of_apoptosis	TIFA	XLOC_023601	chr2:251473099-251482346	12.2362	2.88987	4.23417	2.08208	0.000212697	yes
Regulators_of_apoptosis	TRAF2	XLOC_028986	chr3:2727487-2752033	11.4784	11.9688	-1.04272	-0.0603573	0.999993	no
Regulators_of_apoptosis	XIAP	XLOC_047557	chrX:128500189-128547902	13.5356	11.0692	1.22281	0.290203	0.820343	no
Stress_response_genes	ALOX12	XLOC_008197	chr10:56595897-56608169	0.636629	0.442071	1.44011	0.526176	0.740892	no
Stress_response_genes	ALOX5	XLOC_033094	chr4:214345974-214393320	0.498976	0.0793447	6.28874	2.65277	0.000210611	yes
Stress_response_genes	CYP2E1	XLOC_001828	chr1:220406328-220416729	219.168	264.233	-1.20562	-0.269777	0.874042	no
Stress_response_genes	CYP7B1	XLOC_024114	chr2:122436606-122610377	3.17146	2.12912	1.48956	0.574888	0.695658	no
Stress_response_genes	FTH1	XLOC_002043	chr1:232856931-233097316	1246.43	1796.89	-1.44163	-0.527704	0.659809	no
Stress_response_genes	GCLC	XLOC_043017	chr8:84627767-84666188	812.454	1814.09	-2.23286	-1.15889	0.322101	no
Stress_response_genes	HSP90AA1	XLOC_038453	chr6:144182008-144187540	40.0283	41.1524	-1.02808	-0.0399585	0.999993	no
Stress_response_genes	MAP4K1	XLOC_000865	chr1:89097573-89241303	5.25334	1.72793	3.04025	1.60419	0.568886	no
Stress_response_genes	MX1	XLOC_010260	chr11:41398736-41424260	8.24256	3.10137	2.65772	1.41019	0.0118141	yes
Stress_response_genes	NQO1	XLOC_021562	chr19:49291902-49306796	3.70341	5.89898	-1.59285	-0.671611	0.493656	no
Stress_response_genes	PTGS2	XLOC_012388	chr13:72316159-72324439	1.21309	1.53306	-1.26377	-0.33773	0.894603	no
Stress_response_genes	SELS	XLOC_001123	chr1:128065928-128075694	45.7503	52.2491	-1.14205	-0.191624	0.947188	no
Stress_response_genes	SENP2	XLOC_010489	chr11:85718635-85755291	5.48154	6.32573	-1.15401	-0.20665	0.980014	no
Stress_response_genes	SOD1	XLOC_009726	chr11:33982763-33988340	1074.81	1816.53	-1.69009	-0.7571	0.300342	no
Stress_response_genes	SOD2	XLOC_000390	chr1:51827154-51835188	103.032	124.503	-1.20839	-0.273086	0.873114	no
Transcription_factors_and_their_modulators	BCL3	XLOC_003022	chr1:81995801-82012148	12.5315	6.33168	1.97917	0.984893	0.190902	no
Transcription_factors_and_their_modulators	BMI1	XLOC_019026	chr17:87084503-87093483	18.9546	19.6446	-1.0364	-0.0515819	0.999993	no
Transcription_factors_and_their_modulators	CDX1	XLOC_020770	chr18:55570838-55592973	0.0245806	0.0153644	1.59985	0.677935	1	no
Transcription_factors_and_their_modulators	CEBPD	XLOC_010125	chr11:92065689-92313969	17.7066	8.92312	1.98435	0.988669	0.320871	no
Transcription_factors_and_their_modulators	CREB3	XLOC_034440	chr5:63422000-63783662	28.674	27.5357	1.04134	0.0584401	0.999993	no
Transcription_factors_and_their_modulators	DMP1	XLOC_014397	chr14:6878103-6885158	0.420589	0.326807	1.28696	0.363972	0.91002	no
Transcription_factors_and_their_modulators	E2F3	XLOC_018747	chr17:37641854-37719468	2.07498	1.98028	1.04782	0.0673908	0.999993	no
Transcription_factors_and_their_modulators	ELF3	XLOC_012862	chr13:57135476-57140536	24.4527	14.7495	1.65786	0.729323	0.263242	no
Transcription_factors_and_their_modulators	FOS	XLOC_038289	chr6:116249229-116252608	3.98011	1.39968	2.84358	1.50771	0.0740128	no
Transcription_factors_and_their_modulators	GATA3	XLOC_018987	chr17:74114776-74137129	6.67279	5.79484	1.15151	0.203523	0.989796	no
Transcription_factors_and_their_modulators	HIF1A	XLOC_037450	chr6:106242729-106287704	27.0083	23.2721	1.16054	0.214801	0.912931	no
Transcription_factors_and_their_modulators	HOXA9	XLOC_032727	chr4:146851129-146853029	3.53581	5.23547	-1.4807	-0.566278	0.660623	no
Transcription_factors_and_their_modulators	IER2	XLOC_021856	chr19:36750504-36752089	12.6533	9.98574	1.26713	0.34157	0.85999	no
Transcription_factors_and_their_modulators	IRF1	XLOC_006833	chr10:38891467-38898470	14.0548	7.41234	1.89614	0.923066	0.127174	no
Transcription_factors_and_their_modulators	IRF2	XLOC_017931	chr16:48294759-48444390	12.7607	10.3451	1.2335	0.302753	0.863308	no
Transcription_factors_and_their_modulators	IRF4	XLOC_018755	chr17:38499002-38517524	1.11435	0.619179	1.79972	0.847771	0.341557	no
Transcription_factors_and_their_modulators	IRF7	XLOC_004171	chr1:221166895-221170407	20.3749	10.2643	1.98502	0.989151	0.114837	no
Transcription_factors_and_their_modulators	JUNB	XLOC_021865	chr19:37068594-37070379	39.7683	22.3049	1.78294	0.834257	0.12829	no
Transcription_factors_and_their_modulators	LEF1	XLOC_023618	chr2:254782173-254893719	0.272746	0.209022	1.30487	0.383902	0.98221	no
Transcription_factors_and_their_modulators	MYC	XLOC_040112	chr7:103157451-103162379	6.98031	3.18092	2.19444	1.13385	0.0999973	no
Transcription_factors_and_their_modulators	NFKB1	XLOC_024792	chr2:259330376-259445001	20.2904	15.3834	1.31898	0.399421	0.625387	no
Transcription_factors_and_their_modulators	NFKB2	XLOC_002341	chr1:273479775-273490259	11.1795	7.72106	1.44792	0.533983	0.588127	no
Transcription_factors_and_their_modulators	NFKBIA	XLOC_038119	chr6:85803989-85807223	31.0926	22.9863	1.35266	0.435797	0.597268	no
Transcription_factors_and_their_modulators	NFKBIE	XLOC_045759	chr9:16717125-16723961	11.0183	6.18763	1.7807	0.832446	0.235013	no
Transcription_factors_and_their_modulators	NFKBIZ	XLOC_009858	chr11:50420562-50447282	7.00204	2.11883	3.30468	1.72451	0.00576543	yes
Transcription_factors_and_their_modulators	NR3C1	XLOC_020686	chr18:32347224-32351396	7.84613	7.20089	1.08961	0.123807	0.999993	no
Transcription_factors_and_their_modulators	NR4A2	XLOC_029223	chr3:48183111-48200361	1.56524	1.09701	1.42682	0.512801	0.824394	no
Transcription_factors_and_their_modulators	PGR	XLOC_042454	chr8:7113778-7176409	0.359938	0.360416	-1.00133	-0.00191455	0.999993	no
Transcription_factors_and_their_modulators	REL	XLOC_014873	chr14:108207666-108238361	2.43189	1.66185	1.46337	0.54929	0.542298	no
Transcription_factors_and_their_modulators	SNAI1	XLOC_028838	chr3:170425897-170430387	3.86077	2.78655	1.3855	0.470411	0.774945	no
Transcription_factors_and_their_modulators	SOX9	XLOC_007507	chr10:100964595-100970513	8.48086	9.901	-1.16745	-0.223365	0.927871	no
Transcription_factors_and_their_modulators	SPI1	XLOC_029585	chr3:86610118-86647069	0.549745	0.591726	-1.07637	-0.106168	0.999993	no
Transcription_factors_and_their_modulators	STAT5A	XLOC_007386	chr10:88478209-88583408	4.30513	6.04315	-1.40371	-0.489242	0.882104	no
Transcription_factors_and_their_modulators	TFEC	XLOC_032511	chr4:44670950-44744984	8.7181	11.279	-1.29375	-0.371557	0.754467	no
Transcription_factors_and_their_modulators	TP53	XLOC_007009	chr10:55932657-55944087	29.1474	31.6543	-1.08601	-0.119036	0.999993	no
Transcription_factors_and_their_modulators	TWIST1	XLOC_037296	chr6:63023522-63025517	2.97153	2.29702	1.29364	0.371441	0.867737	no
Transcription_factors_and_their_modulators	WT1	XLOC_028318	chr3:101756178-101802601	4.29899	6.93919	-1.61414	-0.690769	0.447235	no
Transcription_factors_and_their_modulators	YY1	XLOC_037654	chr6:141872656-141896924	24.8998	27.3789	-1.09956	-0.136931	0.999993	no
