# Supplementary material for: Involvement of NF-κBIZ and related cytokines in age-associated renal fibrosis
Source: Oncotarget. 2017 Jan 12;8(5):7315–27. doi: 10.18632/oncotarget.14614 (PMC5352323; doi:10.18632/oncotarget.14614)
Supplement: Supplementary file 4 [file oncotarget-08-7315-s004.xlsx]

## Sheet: Sheet1
Symbol	Test_ID	Position	Old	Young	Fold change	Log2(FC)	Q-value	Test
AGT	XLOC_022086	chr19:68026226-68038550	13.9585	28.7218	-2.05765	-1.041	0.0429196	yes
C4A	XLOC_026756	chr20:4770394-4781052	45.8189	11.0828	4.13423	2.04762	1.43534e-08	yes
LBP	XLOC_030082	chr3:160793300-160819979	10.5414	3.63596	2.89921	1.53566	0.00452142	yes
CD44	XLOC_029635	chr3:99338247-99426139	18.7857	4.1644	4.51104	2.17346	1.38452e-07	yes
FN1	XLOC_045994	chr9:78674436-78763690	33.227	7.71408	4.30732	2.10679	1.19392e-07	yes
TNC	XLOC_035519	chr5:83890362-83974328	6.25548	0.325342	19.2274	4.26509	0	yes
KLRA1	XLOC_033225	chr4:227954955-228022126	4.87008	1.53401	3.17474	1.66664	0.0372595	yes
OLR1	XLOC_033056	chr4:211883404-211905489	8.87894	1.79177	4.95539	2.309	1.76937e-07	yes
CCL19	XLOC_035355	chr5:62705390-62707335	15.5364	2.26992	6.84443	2.77493	2.24275e-07	yes
CCL2	XLOC_007187	chr10:69047090-69048889	14.9722	4.15981	3.59926	1.8477	0.00130376	yes
CCL20	XLOC_045453	chr9:88662737-88665379	4.80976	0.519517	9.25812	3.21072	1.46825e-06	yes
CCL22	XLOC_021768	chr19:10668400-10675173	0.470866	0.0715408	6.58179	2.71848	0.00187613	yes
CXCL5	XLOC_014472	chr14:18769991-18772011	2.37776	0.0499468	47.606	5.57307	0	yes
ICOS	XLOC_045354	chr9:67563766-67599778	2.54153	0.772545	3.28982	1.71801	0.0221146	yes
IL11	XLOC_002935	chr1:75891523-75897820	0.486029	0.0616389	7.88511	2.97913	0.000146076	yes
IL1RN	XLOC_027617	chr3:1445633-1461986	2.93442	0.795711	3.6878	1.88276	0.00534366	yes
IL6	XLOC_031286	chr4:3095535-3100112	0.333563	0.0493335	6.76139	2.75732	0.00819504	yes
TFF3	XLOC_026937	chr20:12030956-12035638	561.4	1403.24	-2.49954	-1.32166	0.00219476	yes
EGR1	XLOC_020228	chr18:27369161-27372946	8.82403	3.6454	2.42059	1.27536	0.0205591	yes
BTK	XLOC_048173	chrX:105250291-105287898	1.98792	0.634657	3.13227	1.64721	0.032132	yes
GSTP1	XLOC_004229	chr1:226162329-226164798	252.463	655.118	-2.5949	-1.37568	0.000965774	yes
PTGIS	XLOC_030166	chr3:170108688-170144033	3.09449	0.947036	3.26755	1.70821	0.0444613	yes
PTHLH	XLOC_033347	chr4:245811894-245823332	2.32097	0.429054	5.40952	2.4355	0.00828425	yes
TGM1	XLOC_016369	chr15:38268130-38281708	0.552276	0.0538582	10.2542	3.35815	4.99937e-05	yes
BDNF	XLOC_028336	chr3:107371328-107421863	0.227396	0.0310868	7.31486	2.87083	0.00488222	yes
IGFBP1	XLOC_014143	chr14:81083055-81088123	46.2766	22.5763	2.04978	1.03547	0.0377711	yes
INHBA	XLOC_019362	chr17:49961228-49978776	0.586853	0.0716872	8.18629	3.03321	0.00234198	yes
SPP1	XLOC_014394	chr14:6653085-6658937	2006.7	105.264	19.0635	4.25274	0	yes
THBS1	XLOC_028388	chr3:116411044-116423930	64.6427	27.7314	2.33102	1.22096	0.00650838	yes
CCR5	XLOC_043331	chr8:132362534-132368921	5.4404	1.56035	3.48665	1.80184	0.00249465	yes
CCR7	XLOC_008540	chr10:86852559-86863401	1.27332	0.251399	5.06492	2.34054	0.012292	yes
CD38	XLOC_014676	chr14:71746254-71785712	2.60543	0.882556	2.95214	1.56176	0.0201645	yes
CD3G	XLOC_043671	chr8:47892427-47898924	9.23507	1.56412	5.90432	2.56177	6.02797e-05	yes
CD40LG	XLOC_047649	chrX:154330863-154342834	0.456753	0.0557496	8.19293	3.03438	0.000115309	yes
CD80	XLOC_009925	chr11:67256696-67281219	0.486432	0.116279	4.1833	2.06464	0.0273018	yes
CR2	XLOC_013246	chr13:118580488-118617997	0.773321	0.0255425	30.2759	4.9201	2.47184e-08	yes
FCER2	XLOC_011395	chr12:4395816-4407330	1.43693	0.129755	11.0742	3.46913	9.45242e-08	yes
ICOS	XLOC_045354	chr9:67563766-67599778	2.54153	0.772545	3.28982	1.71801	0.0221146	yes
IL2RA	XLOC_019516	chr17:72190448-72250645	0.83361	0.205024	4.06591	2.02358	0.01237	yes
TNFRSF1B	XLOC_036065	chr5:166812980-166845910	5.98675	2.28724	2.61745	1.38816	0.0114792	yes
COL1A2	XLOC_031406	chr4:31405252-31440180	16.1275	6.88116	2.34372	1.2288	0.00720496	yes
LCN2	XLOC_029104	chr3:16763058-16766522	51.2958	3.3568	15.2811	3.93368	0	yes
LGALS3	XLOC_015578	chr15:28094343-28106279	41.2516	14.3654	2.87159	1.52185	0.00472956	yes
S100A4	XLOC_023294	chr2:209431372-209433679	37.6656	11.3517	3.31804	1.73033	0.00179679	yes
UCP2	XLOC_001352	chr1:171707381-171713948	43.7432	17.4237	2.51056	1.32801	0.0058777	yes
VIM	XLOC_019010	chr17:82500567-82509387	121.43	35.9079	3.3817	1.75775	8.41525e-06	yes
C3	XLOC_044997	chr9:8728464-8754412	13.0338	3.45206	3.77566	1.91673	1.70256e-06	yes
CR2	XLOC_013246	chr13:118580488-118617997	0.773321	0.0255425	30.2759	4.9201	2.47184e-08	yes
PSMB9	XLOC_026827	chr20:6052971-6058393	30.3879	12.4601	2.43881	1.28618	0.023735	yes
TIFA	XLOC_023601	chr2:251473099-251482346	12.2362	2.88987	4.23417	2.08208	0.000212697	yes
ALOX5	XLOC_033094	chr4:214345974-214393320	0.498976	0.0793447	6.28874	2.65277	0.000210611	yes
MX1	XLOC_010260	chr11:41398736-41424260	8.24256	3.10137	2.65772	1.41019	0.0118141	yes
NFKBIZ	XLOC_009858	chr11:50420562-50447282	7.00204	2.11883	3.30468	1.72451	0.00576543	yes
IL6R	XLOC_024464	chr2:208629065-208678076	4.823	1.659	2.908	-1.54	0.013	yes
