# Supplementary material for: Involvement of NF-κBIZ and related cytokines in age-associated renal fibrosis
Source: Oncotarget. 2017 Jan 12;8(5):7315–27. doi: 10.18632/oncotarget.14614 (PMC5352323; doi:10.18632/oncotarget.14614)
Supplement: Supplementary file 5 [file oncotarget-08-7315-s005.xlsx]

## Sheet: RNASeq_up_david_GO_BP
GO term	PValue	Genes
positive regulation of immune system process	5.31169e-31	PVR, ADORA3, F2RL1, TLR7, C1QC, RT1-DA, TLR8, TGFB2, SH2D1A, CFH, MS4A2, CFI, LBP, C4B, CD3E, NFAM1, TRAT1, C1QA, CD38, C1QB, CD37, CD80, CD40LG, LAX1, LCK, CD226, ITGAL, C3, C6, FCER2, FCNB, CD247, KLRK1, C1S, RT1-BA, RGD1561715, CD69, ICOS, ZAP70, FCER1G, CD4, C2, CD5, FCER1A, PTPRC, IL6, IL2RA, TNFRSF13C, ITGA2, BCL2A1D, CORO1A, CD19, FCGR2B, HPX, CD79B, SASH3
response to wounding	4.58849e-26	A2M, ADORA3, ALOX5, AXL, BTK, C1QA, C1QB, C1QC, C1S, C2, C3, C4B, C6, CCL2, CCL20, CCL7, CCR1, CCR3, CCR5, CD40LG, CD44, CD69, CFH, CFI, CHL1, CLU, COL3A1, CXCL2, CYSLTR1, DCN, DMBT1, F10, F2RL1, FCGR2B, FCNB, FGB, FGG, FN1, GJA1, IGFBP1, IL1RN, IL24, IL2RA, IL6, ITGA2, KLF6, KNG1, LBP, LOX, MAP1B, MMP2, MS4A2, NCF1, NFKBIZ, OLR1, PCSK1, REG3B, REG3G, RGD1561715, SERPINA10, SERPINA3N, SERPINE1, S…
positive regulation of immune response	1.35373e-25	PVR, C3, C6, FCER2, FCNB, CD247, KLRK1, C1S, RT1-BA, TLR7, C1QC, TLR8, RT1-DA, RGD1561715, TGFB2, SH2D1A, CD69, CFH, ZAP70, FCER1G, LBP, CFI, C2, FCER1A, PTPRC, CD3E, C4B, TNFRSF13C, NFAM1, C1QA, C1QB, BCL2A1D, CD19, FCGR2B, CD40LG, HPX, LAX1, LCK, CD79B, CD226, SASH3
positive regulation of response to stimulus	2.92411e-24	PVR, ADORA3, C3, C6, FCER2, FCNB, CD247, F2RL1, KLRK1, C1S, RT1-BA, TLR7, C1QC, TLR8, RT1-DA, RGD1561715, TGFB2, SH2D1A, CD69, CFH, ZAP70, FCER1G, LBP, C2, CFI, FCER1A, PTPRC, IL6, C4B, CD3E, TNFRSF13C, EDA2R, ITGA2, NFAM1, C1QA, C1QB, BCL2A1D, CD19, CNTF, CCR5, FCGR2B, LAX1, CD40LG, HPX, LCK, CD79B, UTS2R, CD226, SASH3
immune response	1.53019e-23	LOC685067, ADORA3, CD8B, VTCN1, TLR7, C1QC, RT1-DA, TLR8, BTK, SH2D1A, CLEC4E, CFH, RT1-HA, LBP, CFI, C4B, NCF1, RT1-M2, COLEC12, C1QA, C1QB, CCR7, CCR5, CD40LG, LAX1, GBP2, ITGAL, CCL2, C3, C6, FCNB, CXCL2, C1S, RT1-DOA, RT1-BA, CCL7, RGD1561715, RT1-BB, CCL6, CCL22, TNFRSF1B, CCL20, CD69, ZAP70, FCER1G, CD4, C2, FCER1A, PTPRC, IL6, IL2RA, OLR1, IL1RL1, IL1RN, CTLA4, MYO1F, PSMB8, TNFSF8, PSMB9,…
inflammatory response	5.68445e-21	A2M, CCL2, ADORA3, CYSLTR1, C3, C6, CCR1, FCNB, CXCL2, C1S, C1QC, CCL7, RGD1561715, BTK, REG3B, FGG, TNFRSF1B, CD44, CCL20, CD69, CFH, MS4A2, LBP, C2, REG3G, CFI, FN1, SPP1, KNG1, NFKBIZ, IL6, IL2RA, OLR1, NCF1, C4B, IL1RN, C1QA, C1QB, SERPINA3N, CCR5, FCGR2B, CD40LG, CCR3, ALOX5
defense response	6.84307e-20	A2M, ADORA3, TLR7, C1QC, RT1-DA, TLR8, BTK, REG3B, SH2D1A, CD44, CFH, MS4A2, CFI, REG3G, LBP, KNG1, NFKBIZ, NCF1, C4B, C1QA, C1QB, SERPINA3N, CCR5, CD40LG, CCR3, CCL2, CYSLTR1, C3, C6, CCR1, FCNB, CXCL2, C1S, RT1-BA, CCL7, RGD1561715, FGG, TNFRSF1B, CCL20, CD69, FCER1G, C2, FN1, SPP1, PTPRC, LYZ2, IL6, IL2RA, OLR1, IL1RL1, HCK, IL1RN, MYO1F, LYC2, LSP1, CYBB, FCGR2B, ALOX5
activation of immune response	7.31389e-17	C3, C6, CD247, FCNB, KLRK1, C1S, C1QC, TLR7, TLR8, RGD1561715, CD69, CFH, ZAP70, FCER1G, CFI, C2, PTPRC, CD3E, C4B, NFAM1, C1QA, C1QB, BCL2A1D, CD19, LAX1, LCK, CD79B
regulation of leukocyte activation	1.37928e-16	ITGAL, ADORA3, VTCN1, RT1-DOA, RT1-BA, ICOS, ZAP70, MS4A2, FCER1G, CD4, LBP, CD5, FCER1A, KNG1, PTPRC, IL6, IL2RA, CD3E, TNFRSF13B, TNFRSF13C, CTLA4, CENPF, NFAM1, BTLA, CD38, CORO1A, FCGR2B, CD80, CD40LG, LAX1, LCK, CD226, SASH3
regulation of cell activation	6.11825e-16	ITGAL, ADORA3, VTCN1, RT1-DOA, RT1-BA, ICOS, ZAP70, MS4A2, FCER1G, CD4, LBP, CD5, FCER1A, KNG1, PTPRC, IL6, IL2RA, CD3E, TNFRSF13B, TNFRSF13C, CTLA4, CENPF, NFAM1, BTLA, CD38, CORO1A, FCGR2B, CD80, CD40LG, LAX1, LCK, CD226, SASH3
acute inflammatory response	1.0796e-13	KNG1, A2M, IL6, ADORA3, C4B, C3, C6, IL1RN, FCNB, C1S, C1QC, RGD1561715, BTK, C1QA, REG3B, C1QB, FCGR2B, CD69, CFH, LBP, CFI, REG3G, C2, FN1
immune effector process	1.1181e-12	ADORA3, C3, C6, FCNB, C1S, RT1-BA, C1QC, TLR7, RT1-DA, RGD1561715, BTK, CD69, CFH, FCER1G, CFI, C2, PTPRC, IL6, C4B, NCF1, MYO1F, C1QA, C1QB, FCGR2B, CD40LG, LAX1
regulation of lymphocyte activation	1.24908e-12	KNG1, PTPRC, ITGAL, IL6, IL2RA, VTCN1, CD3E, TNFRSF13B, CTLA4, TNFRSF13C, CENPF, NFAM1, RT1-BA, RT1-DOA, BTLA, CD38, CORO1A, CD80, FCGR2B, LAX1, CD40LG, ICOS, LCK, ZAP70, CD4, CD5, SASH3
positive regulation of leukocyte activation	3.82506e-12	FCER1A, PTPRC, ITGAL, IL6, IL2RA, ADORA3, CD3E, TNFRSF13C, RT1-BA, CD38, CORO1A, CD80, CD40LG, ICOS, LCK, ZAP70, MS4A2, FCER1G, CD4, LBP, CD5, CD226, SASH3
cell activation	4.00439e-12	ITGAL, ADORA3, KLRK1, TLR7, TLR8, ITGAM, TIMP1, BTK, FGG, CXCR4, FGB, BCL11A, ZAP70, KLRA5, CD2, FCER1G, CD4, LBP, EGR1, PTPRC, CR2, CD3D, CD3E, MYO1F, CORO1A, BCL2A1D, CNTF, FCGR2B, CD40LG, LAX1, LCK, ITGAD, TREML2, LCP2
regulation of immune effector process	6.91293e-12	FCER1A, PVR, PTPRC, A2M, IL6, ADORA3, C3, CD8B, FCER2, KLRK1, CENPF, MUC4, SH2D1A, CD37, FCGR2B, HPX, CD40LG, CFH, MS4A2, FCER1G, LBP, CD226, SASH3
positive regulation of cell activation	8.38133e-12	FCER1A, PTPRC, ITGAL, IL6, IL2RA, ADORA3, CD3E, TNFRSF13C, RT1-BA, CD38, CORO1A, CD80, CD40LG, ICOS, LCK, ZAP70, MS4A2, FCER1G, CD4, LBP, CD5, CD226, SASH3
positive regulation of immune effector process	5.33009e-11	FCER1A, PVR, PTPRC, ADORA3, C3, FCER2, KLRK1, CD37, SH2D1A, FCGR2B, HPX, MS4A2, FCER1G, LBP, CD226, SASH3
leukocyte activation	8.78595e-11	ITGAL, ADORA3, KLRK1, TLR7, TLR8, ITGAM, BTK, CXCR4, BCL11A, ZAP70, KLRA5, CD2, FCER1G, CD4, LBP, EGR1, PTPRC, CR2, CD3D, CD3E, MYO1F, BCL2A1D, CORO1A, FCGR2B, CD40LG, LAX1, LCK, ITGAD, TREML2, LCP2
regulation of T cell activation	9.11043e-11	KNG1, PTPRC, ITGAL, IL6, IL2RA, CD3E, VTCN1, TNFRSF13C, CTLA4, CENPF, RT1-DOA, RT1-BA, BTLA, CORO1A, CD80, LAX1, ICOS, LCK, ZAP70, CD4, CD5, SASH3
biological adhesion	2.51968e-10	PVR, ITGAL, EPDR1, MYBPC1, TNFRSF12A, COL3A1, ITGB4, CTNND2, POSTN, ITGAM, TGFB2, CDH6, ITGBL1, LGALS3BP, WISP2, CD44, ICOS, ITGB7, MSLN, CD2, TNN, CD4, THBS1, GPNMB, COL11A1, FN1, SPP1, PTPRC, RET, OLR1, SELL, COL15A1, ITGA2, ACTN1, PTPRT, ITGA4, COL16A1, MUC4, NCAM1, CORO1A, CDH17, LSAMP, ITGAD, LAMC2, LOC681309
cell adhesion	2.51968e-10	PVR, ITGAL, EPDR1, MYBPC1, TNFRSF12A, COL3A1, ITGB4, CTNND2, POSTN, ITGAM, TGFB2, CDH6, ITGBL1, LGALS3BP, WISP2, CD44, ICOS, ITGB7, MSLN, CD2, TNN, CD4, THBS1, GPNMB, COL11A1, FN1, SPP1, PTPRC, RET, OLR1, SELL, COL15A1, ITGA2, ACTN1, PTPRT, ITGA4, COL16A1, MUC4, NCAM1, CORO1A, CDH17, LSAMP, ITGAD, LAMC2, LOC681309
regulation of cell proliferation	7.31476e-10	OSMR, TGFB3, MMP7, GJA1, SLFN1, TGFB2, SLFN2, IL11, WISP2, BDNF, CDKN2B, SERPINE1, FOSL1, KNG1, PTGER2, CD3E, VASH1, MMP12, PTHLH, CD38, CD80, CD40LG, ALOX15B, FOXG1, PLA2G2A, ITGAL, CCL2, CLU, ZBTB16, SFN, ALDH1A2, STAT4, RAC2, ZAP70, CD5, RUNX3, PTPRC, IL6, TCF7, IL2RA, TNFRSF13B, ANXA1, CTLA4, TNFRSF13C, CENPF, ITGA2, BTLA, CORO1A, CNTF, ATF3, FCGR2B, DBP, MYO16, UTS2R, SASH3
chemotaxis	1.38773e-09	CCL2, CYSLTR1, CCR1, CXCL2, ITGAM, CCL7, TGFB2, CCL6, LSP1, CORO1A, CCR7, RAC2, FCGR2B, CCL20, CCR3, FCER1G, LBP, XCR1
taxis	1.38773e-09	CCL2, CYSLTR1, CCR1, CXCL2, ITGAM, CCL7, TGFB2, CCL6, LSP1, CORO1A, CCR7, RAC2, FCGR2B, CCL20, CCR3, FCER1G, LBP, XCR1
regulation of lymphocyte proliferation	3.58615e-09	KNG1, PTPRC, ITGAL, IL6, IL2RA, CD3E, TNFRSF13B, TNFRSF13C, CTLA4, BTLA, CD38, CORO1A, FCGR2B, CD80, CD40LG, ZAP70, CD5, SASH3
regulation of mononuclear cell proliferation	4.30003e-09	KNG1, PTPRC, ITGAL, IL6, IL2RA, CD3E, TNFRSF13B, TNFRSF13C, CTLA4, BTLA, CD38, CORO1A, FCGR2B, CD80, CD40LG, ZAP70, CD5, SASH3
complement activation	4.66863e-09	C1QA, C1QB, C4B, CD69, C3, C6, FCNB, CFH, C1S, C2, CFI, C1QC, RGD1561715
regulation of leukocyte proliferation	6.13439e-09	KNG1, PTPRC, ITGAL, IL6, IL2RA, CD3E, TNFRSF13B, TNFRSF13C, CTLA4, BTLA, CD38, CORO1A, FCGR2B, CD80, CD40LG, ZAP70, CD5, SASH3
activation of plasma proteins involved in acute inflammatory response	6.69789e-09	C1QA, C1QB, C4B, CD69, C3, C6, FCNB, CFH, C1S, C2, CFI, C1QC, RGD1561715
immune response-regulating signal transduction	6.70224e-09	PTPRC, CD3E, CD247, KLRK1, NFAM1, TLR7, TLR8, BTLA, BCL2A1D, CD19, LAX1, LCK, ZAP70, FCER1G, CD79B
regulation of leukocyte mediated immunity	1.51725e-08	FCER1A, PVR, PTPRC, ADORA3, C3, FCER2, KLRK1, CENPF, MUC4, SH2D1A, FCGR2B, HPX, MS4A2, FCER1G, CD226, SASH3
leukocyte mediated immunity	1.83993e-08	ADORA3, C4B, C3, C6, MYO1F, C1S, RT1-BA, C1QC, RT1-DA, RGD1561715, BTK, C1QA, C1QB, FCGR2B, CD40LG, FCER1G, CFI
immune response-activating signal transduction	1.97806e-08	PTPRC, CD3E, CD247, KLRK1, NFAM1, TLR7, TLR8, BCL2A1D, CD19, LAX1, LCK, ZAP70, FCER1G, CD79B
immune response-regulating cell surface receptor signaling pathway	2.10522e-08	BTLA, PTPRC, BCL2A1D, CD19, CD3E, LAX1, LCK, CD247, ZAP70, KLRK1, FCER1G, CD79B, NFAM1
humoral immune response	2.10522e-08	C1QA, C1QB, SH2D1A, C3, C4B, CD69, C6, FCNB, CFH, C1S, C2, CFI, C1QC, RGD1561715
response to cytokine stimulus	2.61247e-08	IL6, SOCS3, OSMR, COL3A1, ANXA1, LOC360228, MMP2, TGFB2, MUC4, TIMP1, ALDH1A2, PCSK1, CD38, STAT4, SERPINA3N, CORO1A, CDKN2B, XCR1, FOSL1
positive regulation of defense response	3.05967e-08	FCER1A, PVR, IL6, ADORA3, C3, KLRK1, ITGA2, TLR7, TLR8, SH2D1A, CCR5, FCGR2B, FCER1G, LBP, CD226
regulation of acute inflammatory response	3.42006e-08	FCER1A, IL6, A2M, CCR5, FCGR2B, C3, CCR1, CFH, ANXA1, FCER1G, LBP
immunoglobulin mediated immune response	3.54948e-08	C3, C4B, C6, C1S, RT1-BA, C1QC, RT1-DA, RGD1561715, C1QA, C1QB, FCGR2B, CD40LG, FCER1G, CFI
regulation of inflammatory response	4.60195e-08	FCER1A, A2M, IL6, IL2RA, ADORA3, C3, CCR1, ANXA1, ITGA2, GPX2, TNFRSF1B, CCR5, FCGR2B, CFH, FCER1G, LBP
B cell mediated immunity	5.82441e-08	C3, C4B, C6, C1S, RT1-BA, C1QC, RT1-DA, RGD1561715, C1QA, C1QB, FCGR2B, CD40LG, FCER1G, CFI
positive regulation of leukocyte mediated immunity	5.99898e-08	FCER1A, PVR, PTPRC, SH2D1A, FCGR2B, HPX, C3, FCER2, KLRK1, FCER1G, CD226, SASH3
positive regulation of lymphocyte mediated immunity	5.99898e-08	FCER1A, PVR, PTPRC, SH2D1A, FCGR2B, HPX, C3, FCER2, KLRK1, FCER1G, CD226, SASH3
positive regulation of immunoglobulin mediated immune response	6.04767e-08	FCER1A, PTPRC, FCGR2B, HPX, C3, FCER2, FCER1G, CD226
positive regulation of B cell mediated immunity	6.04767e-08	FCER1A, PTPRC, FCGR2B, HPX, C3, FCER2, FCER1G, CD226
wound healing	6.79638e-08	KLF6, F10, SERPINA10, C3, F2RL1, COL3A1, AXL, TGFB3, ITGA2, GJA1, IL24, DCN, TGFB2, TIMP1, FGG, CD44, FGB, CD40LG, SERPINE1, IGFBP1, LOX, DMBT1, FN1
regulation of response to external stimulus	7.88353e-08	FCER1A, KNG1, A2M, IL6, IL2RA, ADORA3, C3, CCR1, F2RL1, ANXA1, ITGA2, ANXA2, GPX2, TNFRSF1B, CNTF, CCR5, FCGR2B, CXCR4, CFH, FCER1G, LBP, SPP1
immune response-activating cell surface receptor signaling pathway	7.88822e-08	PTPRC, BCL2A1D, CD19, LAX1, CD3E, CD247, LCK, KLRK1, ZAP70, FCER1G, CD79B, NFAM1
positive regulation of T cell activation	9.64195e-08	ITGAL, PTPRC, IL6, IL2RA, CD3E, TNFRSF13C, RT1-BA, CORO1A, CD80, ICOS, LCK, ZAP70, CD4, CD5, SASH3
innate immune response	1.07188e-07	C4B, C3, IL1RL1, C6, FCNB, C1S, TLR7, C1QC, TLR8, RGD1561715, C1QA, C1QB, CYBB, CD69, CFI, C2, LBP
positive regulation of lymphocyte activation	1.07725e-07	ITGAL, PTPRC, IL6, IL2RA, CD3E, TNFRSF13C, RT1-BA, CD38, CORO1A, CD80, CD40LG, ICOS, LCK, ZAP70, CD4, CD5, SASH3
regulation of adaptive immune response based on somatic recombination of immune receptors built from immunoglobulin superfamily domains	1.12113e-07	PVR, FCER1A, PTPRC, IL6, C3, FCER2, TNFRSF13C, CENPF, MUC4, FCGR2B, HPX, FCER1G, CD226, SASH3
regulation of adaptive immune response	1.12113e-07	PVR, FCER1A, PTPRC, IL6, C3, FCER2, TNFRSF13C, CENPF, MUC4, FCGR2B, HPX, FCER1G, CD226, SASH3
regulation of lymphocyte mediated immunity	1.65578e-07	FCER1A, PVR, PTPRC, C3, FCER2, KLRK1, CENPF, MUC4, SH2D1A, FCGR2B, HPX, FCER1G, CD226, SASH3
extracellular matrix organization	1.72691e-07	LGALS3, OLFML2B, COL3A1, CCDC80, POSTN, DCN, COL5A2, TGFB2, ANXA2, SMOC2, FBLN1, COL1A2, LOX, COL1A1, COL11A1, FN1
positive regulation of adaptive immune response	3.86497e-07	FCER1A, PVR, PTPRC, FCGR2B, HPX, C3, FCER2, TNFRSF13C, FCER1G, CD226, SASH3
positive regulation of adaptive immune response based on somatic recombination of immune receptors built from immunoglobulin superfamily domains	3.86497e-07	FCER1A, PVR, PTPRC, FCGR2B, HPX, C3, FCER2, TNFRSF13C, FCER1G, CD226, SASH3
cell migration	4.78599e-07	PVR, CTHRC1, CCL2, NDN, TNFRSF12A, CCR1, CXCL2, GJA1, ITGAM, TGFB2, CCL6, CCL22, CD44, CXCR4, GBX2, FCER1G, TNN, LHX6, LBP, DCLK1, RET, AXL, TBX1, ITGA4, CORO1A, FCGR2B, CCR5
protein maturation by peptide bond cleavage	5.79088e-07	C4B, C3, C6, FCNB, C1S, C1QC, RGD1561715, C1QA, PCSK1, C1QB, CPE, CD69, CFH, CFI, C2
lymphocyte mediated immunity	6.00777e-07	C3, C4B, C6, C1S, RT1-BA, C1QC, RT1-DA, RGD1561715, C1QA, C1QB, FCGR2B, CD40LG, FCER1G, CFI
positive regulation of calcium-mediated signaling	6.10691e-07	FCER1A, NCAM1, ITGAL, ADORA3, CD3E, ZAP70, CD4, TRAT1
lymphocyte activation	7.21217e-07	EGR1, PTPRC, ITGAL, CR2, CD3D, CD3E, KLRK1, ITGAM, CORO1A, BCL2A1D, CXCR4, LAX1, CD40LG, LCK, BCL11A, ZAP70, CD2, KLRA5, ITGAD, CD4, TREML2
protein processing	8.4001e-07	C4B, C3, C6, FCNB, C1S, C1QC, RGD1561715, C1QA, PTHLH, PCSK1, C1QB, CPE, CD69, CASP12, CFH, CFI, C2
regulation of T cell proliferation	1.03518e-06	BTLA, KNG1, ITGAL, PTPRC, IL6, CORO1A, IL2RA, CD80, CD3E, TNFRSF13C, CTLA4, ZAP70, SASH3
protein maturation	1.41114e-06	C4B, C3, C6, FCNB, C1S, C1QC, RGD1561715, C1QA, PTHLH, PCSK1, C1QB, CPE, CD69, CASP12, CFH, CFI, C2
antigen receptor-mediated signaling pathway	1.45583e-06	PTPRC, BCL2A1D, CD19, LAX1, CD3E, CD247, LCK, ZAP70, CD79B, NFAM1
adaptive immune response based on somatic recombination of immune receptors built from immunoglobulin superfamily domains	1.46141e-06	C3, C4B, C6, C1S, RT1-BA, C1QC, RT1-DA, RGD1561715, C1QA, C1QB, FCGR2B, CD40LG, FCER1G, CFI
adaptive immune response	1.46141e-06	C3, C4B, C6, C1S, RT1-BA, C1QC, RT1-DA, RGD1561715, C1QA, C1QB, FCGR2B, CD40LG, FCER1G, CFI
regulation of calcium-mediated signaling	1.49363e-06	FCER1A, NCAM1, ITGAL, ADORA3, CD3E, ZAP70, CD4, TRAT1
complement activation, classical pathway	2.23266e-06	C1QA, C1QB, C4B, C3, C6, C1S, CFI, C1QC, RGD1561715
antigen processing and presentation of peptide antigen via MHC class II	3.06988e-06	FCGR2B, CTSE, FCER1G, RT1-BA, RT1-DOA, RT1-DA, RT1-BB
antigen processing and presentation of exogenous peptide antigen via MHC class II	3.06988e-06	FCGR2B, CTSE, FCER1G, RT1-BA, RT1-DOA, RT1-DA, RT1-BB
extracellular structure organization	3.07492e-06	LGALS3, OLFML2B, COL3A1, MAP1B, CCDC80, POSTN, DCN, COL5A2, TGFB2, ANXA2, SMOC2, FBLN1, COL1A2, LOX, COL1A1, COL11A1, WNT7A, FN1
positive regulation of lymphocyte proliferation	3.1048e-06	ITGAL, CD38, PTPRC, IL6, CORO1A, IL2RA, CD80, CD40LG, CD3E, TNFRSF13C, ZAP70, SASH3
cell motion	3.10527e-06	PVR, CTHRC1, CCL2, NDN, TNFRSF12A, CCR1, CXCL2, GJA1, ITGAM, TGFB2, CCL6, CCL22, BDNF, CD44, CXCR4, LHX2, GBX2, FCER1G, LHX6, TNN, LBP, DCLK1, RUNX3, RET, EGR2, AXL, ITGA2, TBX1, DPYSL3, ITGA4, CORO1A, CCR5, FCGR2B, FOXG1
negative regulation of immune system process	3.56237e-06	KNG1, PTPRC, A2M, IL2RA, VTCN1, COL3A1, TNFRSF13B, CTLA4, TGFB2, MUC4, GPX2, BTLA, FCGR2B, LAX1
positive regulation of mononuclear cell proliferation	3.69015e-06	ITGAL, CD38, PTPRC, IL6, CORO1A, IL2RA, CD80, CD40LG, CD3E, TNFRSF13C, ZAP70, SASH3
response to organic substance	3.80243e-06	A2M, OSMR, TGFB3, LOC360228, GJA1, MMP2, TGFB2, BTK, HTR1B, CD44, CDKN2B, GNG2, LBP, LOX, XCR1, FOSL1, EGR1, EGR2, SOCS3, MGP, VASH1, PRKCB, SLC34A2, C1QB, CD38, SERPINA3N, CCR5, ABCB1B, COL1A1, CCL2, CYP1B1, CCR1, COL3A1, C1S, DCN, ATP12A, RGD1561715, TIMP1, PCSK1, ALDH1A2, STAT4, CD4, SPP1, IL6, SELL, IL1RN, MAP1B, ANXA1, ITGA2, NR4A3, MUC4, DUSP4, CORO1A, UCP2, CASP12, IGFBP1, DMBT1, NNMT, MGS…
T cell activation	4.13285e-06	EGR1, PTPRC, ITGAL, CD3D, CD3E, ITGAM, BCL2A1D, CORO1A, CXCR4, BCL11A, LCK, ZAP70, CD2, CD4, ITGAD, TREML2
collagen fibril organization	4.63712e-06	COL3A1, COL1A2, COL1A1, LOX, COL11A1, COL5A2, TGFB2, ANXA2
humoral immune response mediated by circulating immunoglobulin	4.63712e-06	C1QA, C1QB, C4B, C3, C6, C1S, CFI, C1QC, RGD1561715
positive regulation of developmental process	4.83198e-06	TNFRSF12A, CLU, TGFB3, GJA1, RT1-BA, TGFB2, BDNF, CDKN2B, ZAP70, RUNX1, CSF1R, PTPRC, IL6, IL2RA, SOCS3, MAP1B, PRKCB, INHBA, CNTF, TNFSF11, KRT17, FOXG1, LCK, UTS2R, WNT7A, SASH3, DMBT1, IFI204
cell chemotaxis	4.86666e-06	CORO1A, CCL2, FCGR2B, CCR1, CXCL2, FCER1G, LBP, ITGAM, TGFB2, CCL6
positive regulation of leukocyte proliferation	5.1564e-06	ITGAL, CD38, PTPRC, IL6, CORO1A, IL2RA, CD80, CD40LG, CD3E, TNFRSF13C, ZAP70, SASH3
positive regulation of T cell proliferation	7.48289e-06	ITGAL, PTPRC, IL6, CORO1A, IL2RA, CD80, CD3E, TNFRSF13C, ZAP70, SASH3
positive regulation of acute inflammatory response	7.73615e-06	FCER1A, IL6, CCR5, FCGR2B, C3, FCER1G, LBP
antigen processing and presentation of peptide or polysaccharide antigen via MHC class II	7.73615e-06	FCGR2B, CTSE, FCER1G, RT1-BA, RT1-DOA, RT1-DA, RT1-BB
positive regulation of multicellular organismal process	8.98096e-06	IL6, ADORA3, CCL2, CD3E, C4B, SPTBN4, KLRK1, TGFB3, ITGA2, TLR7, TGFB2, CD38, TNFSF11, CCR5, KRT17, DIO3, CD40LG, FCER1G, UTS2R, LBP, ALOX5, THBS1, SASH3, SPP1
positive regulation of inflammatory response	1.16082e-05	FCER1A, IL6, ADORA3, CCR5, FCGR2B, C3, ITGA2, FCER1G, LBP
cell proliferation	1.16923e-05	PTPRC, ITGAL, IL6, MKI67, NCF1, UCHL1, AXL, ITGA2, TBX1, SFN, IL24, ITGAM, TGFB2, STAT4, TNFSF11, CXCR4, DIO3, CD40LG, GBX2, ITGAD, GNG2, COL8A1, DMBT1, CSF1R
neuron development	1.28843e-05	NDN, CLU, UCHL1, GJA1, MMP2, TGFB2, BDNF, CD44, CRMP1, CXCR4, LHX2, GBX2, TNN, LHX6, RUNX1, RUNX3, DCLK1, IL6, RET, EGR2, PTPRZ1, SPTBN4, MAP1B, DPYSL3, GAS7, CNTF, RASGRF1, FOXG1, CHL1
response to nutrient	1.67324e-05	A2M, CCL2, CD3E, MAP1B, MGP, ITGA2, TGFB2, MUC4, PRKCB, CD38, ALDH1A2, STAT4, CYBB, CD44, CDKN2B, CP, ALOX5, COL1A1, C2, RUNX1, SPP1
regulation of immunoglobulin mediated immune response	2.09142e-05	FCER1A, PTPRC, FCGR2B, HPX, C3, FCER2, FCER1G, CD226
regulation of B cell mediated immunity	2.09142e-05	FCER1A, PTPRC, FCGR2B, HPX, C3, FCER2, FCER1G, CD226
regulation of homeostatic process	2.14024e-05	PTPRC, IL2RA, CCR1, TGFB2, CD38, INHBA, TNFSF11, CD44, CCR5, LCK, MS4A2, FCER1G, UTS2R, XCR1, SPP1
leukocyte chemotaxis	2.26222e-05	CORO1A, CCL2, FCGR2B, CCR1, CXCL2, FCER1G, LBP, ITGAM, TGFB2
negative regulation of cell proliferation	2.32e-05	KNG1, IL6, IL2RA, TNFRSF13B, CTLA4, TGFB3, GJA1, SFN, ZBTB16, VASH1, SLFN1, TGFB2, SLFN2, BTLA, ALDH1A2, WISP2, BDNF, CDKN2B, FCGR2B, ALOX15B, MYO16, PLA2G2A, FOSL1, RUNX3
positive regulation of cell communication	2.33752e-05	ITGAL, ADORA3, CCL2, GDF6, GJA1, TGFB2, IL11, CDKN2B, ZAP70, CD4, LBP, FCER1A, KNG1, PTPRC, IL6, F10, CD3E, ITGA2, EDA2R, NFAM1, PDE6H, TRAT1, NCAM1, CNTF, TNFSF11, HPX, CD226
response to extracellular stimulus	2.46881e-05	A2M, CCL2, TGFB2, PCSK1, ALDH1A2, STAT4, CD44, CDKN2B, C2, RUNX1, FOSL1, SPP1, IL6, SOCS3, CD3E, MAP1B, AXL, MGP, ITGA2, PRKCB, MUC4, CD38, CYBB, COL1A1, ALOX5, CP
positive regulation of signal transduction	2.69772e-05	ITGAL, ADORA3, GDF6, GJA1, IL11, TGFB2, CDKN2B, ZAP70, CD4, LBP, FCER1A, KNG1, PTPRC, IL6, F10, CD3E, EDA2R, NFAM1, PDE6H, TRAT1, NCAM1, CNTF, TNFSF11, HPX, CD226
regulation of B cell proliferation	2.70967e-05	BTLA, CD38, PTPRC, FCGR2B, CD40LG, TNFRSF13B, TNFRSF13C, SASH3
positive regulation of cell growth	2.80734e-05	CD38, IL9R, CNTF, KRT17, TNFRSF12A, MAP1B, IGFBP1, SFN, UTS2R, TGFB2
regulation of B cell activation	2.80734e-05	BTLA, CD38, PTPRC, IL6, FCGR2B, CD40LG, TNFRSF13B, TNFRSF13C, NFAM1, SASH3
neuron projection morphogenesis	3.11778e-05	EGR2, NDN, PTPRZ1, SPTBN4, CLU, MAP1B, UCHL1, GJA1, DPYSL3, MMP2, GAS7, TGFB2, BDNF, CXCR4, LHX2, FOXG1, GBX2, TNN, DCLK1, CHL1, RUNX3
behavior	3.12621e-05	CCL2, CYSLTR1, CCR1, UCHL1, CXCL2, CTNND2, ITGAM, CCL7, TGFB2, CCL6, HTR1B, BDNF, CCL20, RAC2, FCER1G, LBP, XCR1, RUNX1, FOSL1, EGR1, IL6, EGR2, SPTBN4, IL1RN, TBX1, NR4A3, LSP1, CCR7, CORO1A, FCGR2B, CCR3, UTS2R
antigen processing and presentation of exogenous peptide antigen	3.34457e-05	FCGR2B, CTSE, FCER1G, RT1-BA, RT1-DOA, RT1-DA, RT1-BB
positive regulation of cell differentiation	3.37988e-05	PTPRC, IL6, IL2RA, TNFRSF12A, SOCS3, MAP1B, CLU, TGFB3, RT1-BA, TGFB2, INHBA, BDNF, TNFSF11, CNTF, CDKN2B, FOXG1, LCK, ZAP70, RUNX1, SASH3, IFI204, DMBT1, CSF1R
localization of cell	3.38824e-05	PVR, CTHRC1, CCL2, NDN, TNFRSF12A, CCR1, CXCL2, GJA1, ITGAM, TGFB2, CCL6, CCL22, CD44, CXCR4, GBX2, FCER1G, TNN, LHX6, LBP, DCLK1, RET, AXL, TBX1, ITGA4, CORO1A, FCGR2B, CCR5
cell motility	3.38824e-05	PVR, CTHRC1, CCL2, NDN, TNFRSF12A, CCR1, CXCL2, GJA1, ITGAM, TGFB2, CCL6, CCL22, CD44, CXCR4, GBX2, FCER1G, TNN, LHX6, LBP, DCLK1, RET, AXL, TBX1, ITGA4, CORO1A, FCGR2B, CCR5
positive regulation of growth	3.54172e-05	IL9R, TNFRSF12A, MAP1B, SPTBN4, SFN, TGFB2, CD38, CNTF, KRT17, DIO3, IGFBP1, UTS2R, SASH3
regulation of innate immune response	3.92046e-05	PVR, A2M, SH2D1A, HPX, KLRK1, MYO1F, LBP, CD226, TLR7, TLR8
neuron projection development	3.94217e-05	IL6, EGR2, NDN, PTPRZ1, SPTBN4, CLU, MAP1B, UCHL1, GJA1, DPYSL3, MMP2, GAS7, TGFB2, BDNF, CD44, RASGRF1, CXCR4, LHX2, FOXG1, GBX2, TNN, DCLK1, CHL1, RUNX3
response to mechanical stimulus	4.33879e-05	IL6, STAT4, CCL2, MAP1B, MGP, ITGA2, DCN, COL1A1, THBS1, COL11A1, MMP2, FOSL1
integrin-mediated signaling pathway	5.98148e-05	ITGAL, ITGB7, COL3A1, ITGB4, ITGA2, ADAMTS1, ITGAD, ITGAM, ITGBL1
regulation of humoral immune response	6.1138e-05	PTPRC, A2M, CD37, HPX, FCER2, CFH
positive regulation of cell size	6.27639e-05	CD38, IL9R, CNTF, KRT17, TNFRSF12A, MAP1B, IGFBP1, SFN, UTS2R, TGFB2
locomotory behavior	6.28508e-05	CCL2, CYSLTR1, CCR1, SPTBN4, UCHL1, CXCL2, ITGAM, CCL7, TGFB2, CCL6, LSP1, CORO1A, CCR7, RAC2, FCGR2B, CCL20, CCR3, FCER1G, LBP, XCR1
response to nutrient levels	6.51218e-05	IL6, A2M, CCL2, CD3E, SOCS3, MAP1B, ITGA2, MGP, TGFB2, MUC4, PRKCB, CD38, ALDH1A2, PCSK1, STAT4, CYBB, CD44, CDKN2B, CP, ALOX5, COL1A1, C2, RUNX1, SPP1
positive regulation of response to external stimulus	6.58222e-05	FCER1A, IL6, ADORA3, CNTF, CCR5, FCGR2B, C3, F2RL1, ITGA2, FCER1G, LBP
acute-phase response	8.47147e-05	KNG1, REG3B, IL6, A2M, IL1RN, REG3G, LBP, FN1
negative regulation of immune response	8.47147e-05	GPX2, PTPRC, A2M, FCGR2B, COL3A1, CTLA4, TGFB2, MUC4
regulation of programmed cell death	8.59862e-05	C7, CCL2, C6, IL19, CLU, TGFB3, TNFRSF8, ZBTB16, SFN, MMP2, TGFB2, TIMP1, BDNF, STAT4, CD44, NAIP2, CXCR4, FCER1G, CD5, FOSL1, TOP2A, RUNX3, TWIST2, FN1, ANGPTL4, PTPRC, IL6, TCF7, CD3G, IL2RA, CD3E, IL1RN, ANXA1, CENPF, BIRC3, INHBA, BCL2A1D, CNTF, FCGR2B, CD40LG, LCK, CASP12, IFI204
regulation of cellular component size	8.6007e-05	IL9R, NDN, TNFRSF12A, MAP1B, TGFB3, TMSBL1, TMSB10, SFN, MMP2, TGFB2, INHBA, CD38, CORO1A, CNTF, KRT17, TNN, IGFBP1, UTS2R, WNT7A, DCLK1, SPP1
regulation of myeloid leukocyte mediated immunity	8.92201e-05	FCER1A, ADORA3, FCGR2B, C3, MS4A2, FCER1G
positive regulation of cell proliferation	9.45312e-05	ITGAL, CCL2, OSMR, CLU, TGFB2, IL11, ALDH1A2, STAT4, RAC2, ZAP70, KNG1, PTPRC, IL6, IL2RA, CD3E, TNFRSF13C, ITGA2, CENPF, MMP12, PTHLH, CD38, CORO1A, CNTF, ATF3, CD80, CD40LG, FOXG1, UTS2R, SASH3
regulation of cell death	9.50101e-05	C7, CCL2, C6, IL19, CLU, TGFB3, TNFRSF8, ZBTB16, SFN, MMP2, TGFB2, TIMP1, BDNF, STAT4, CD44, NAIP2, CXCR4, FCER1G, CD5, FOSL1, TOP2A, RUNX3, TWIST2, FN1, ANGPTL4, PTPRC, IL6, TCF7, CD3G, IL2RA, CD3E, IL1RN, ANXA1, CENPF, BIRC3, INHBA, BCL2A1D, CNTF, FCGR2B, CD40LG, LCK, CASP12, IFI204
leukocyte migration	9.7254e-05	CORO1A, CCL2, CCR5, FCGR2B, CCR1, CXCL2, FCER1G, LBP, ITGAM, TGFB2
regulation of lymphocyte differentiation	9.7254e-05	PTPRC, IL6, IL2RA, LCK, CTLA4, ZAP70, NFAM1, RT1-BA, RT1-DOA, SASH3
response to steroid hormone stimulus	0.000105032	A2M, IL6, CCL2, SOCS3, IL1RN, MAP1B, ANXA1, TGFB3, MGP, MMP2, TGFB2, MUC4, SLC34A2, C1QB, CD38, ALDH1A2, PCSK1, HTR1B, ABCB1B, LOX, COL1A1, FOSL1, SPP1, DMBT1
neuron differentiation	0.000126772	NDN, CLU, UCHL1, GJA1, MMP2, TGFB2, ALDH1A2, BDNF, CD44, CXCR4, CRMP1, LHX2, GBX2, TNN, LHX6, RUNX1, DCLK1, TUBB3, RUNX3, IL6, RET, EGR2, PTPRZ1, SPTBN4, MAP1B, DPYSL3, GAS7, CNTF, RASGRF1, FOXG1, WNT7A, CHL1
cell projection morphogenesis	0.000129499	EGR2, NDN, PTPRZ1, SPTBN4, CLU, MAP1B, UCHL1, GJA1, DPYSL3, MMP2, GAS7, TGFB2, BDNF, CXCR4, LHX2, FOXG1, GBX2, TNN, DCLK1, CHL1, RUNX3
regeneration	0.000131009	SERPINA10, CCL2, SOCS3, MAP1B, AXL, GJA1, NR4A3, MMP2, SLCO1A5, SERPINE1, IGFBP1, CHL1, DMBT1, NNMT
positive regulation of mast cell activation	0.000131511	FCER1A, ADORA3, MS4A2, FCER1G, CD226
antigen processing and presentation of exogenous antigen	0.000132749	FCGR2B, CTSE, FCER1G, RT1-BA, RT1-DOA, RT1-DA, RT1-BB
regulation of apoptosis	0.000134107	C7, CCL2, C6, IL19, CLU, TGFB3, TNFRSF8, ZBTB16, SFN, MMP2, TGFB2, TIMP1, BDNF, STAT4, CD44, NAIP2, FCER1G, CD5, FOSL1, TOP2A, RUNX3, TWIST2, FN1, ANGPTL4, PTPRC, IL6, TCF7, CD3G, IL2RA, CD3E, IL1RN, ANXA1, CENPF, BIRC3, INHBA, BCL2A1D, CNTF, FCGR2B, CD40LG, LCK, CASP12, IFI204
cell-substrate adhesion	0.00013818	CORO1A, EPDR1, TNFRSF12A, ITGB7, COL3A1, ITGB4, ACTN1, TNN, MUC4, FN1, ITGBL1
epidermis development	0.000150297	COL3A1, ANXA1, ITGA2, SFN, COL5A2, SCEL, TGFB2, KRT17, TGM1, COL1A2, COL1A1, WNT7A, RUNX3
axonogenesis	0.000150989	EGR2, NDN, PTPRZ1, SPTBN4, MAP1B, UCHL1, DPYSL3, MMP2, TGFB2, BDNF, CXCR4, LHX2, FOXG1, GBX2, TNN, DCLK1, RUNX3, CHL1
regulation of T cell differentiation	0.000160718	PTPRC, IL6, IL2RA, LCK, CTLA4, ZAP70, RT1-BA, RT1-DOA, SASH3
negative regulation of response to stimulus	0.000164917	PTPRC, A2M, IL2RA, SOCS3, COL3A1, ANXA1, CTLA4, TGFB2, MUC4, GPX2, TNFRSF1B, FCGR2B, SPP1
regulation of cell adhesion	0.000169464	KNG1, ITGAL, TNC, CCDC80, MYO1F, ITGA2, MMP2, TGFB2, MUC4, SMOC2, ST8SIA4, COL1A1, COL8A1, SPP1
response to endogenous stimulus	0.00017033	A2M, CCL2, TGFB3, GJA1, MMP2, TGFB2, TIMP1, ALDH1A2, PCSK1, HTR1B, STAT4, GNG2, LOX, FOSL1, SPP1, IL6, EGR2, SOCS3, MAP1B, IL1RN, ANXA1, ITGA2, MGP, NR4A3, MUC4, SLC34A2, CD38, C1QB, SERPINA3N, UCP2, ABCB1B, CASP12, IGFBP1, COL1A1, NNMT, MGST2, DMBT1
cell projection organization	0.000173427	NDN, CLU, UCHL1, ITGB4, GJA1, MMP2, TGFB2, BDNF, CD44, RAC2, CXCR4, LHX2, GBX2, TNN, DCLK1, RUNX3, IL6, EGR2, PTPRZ1, MAP1B, SPTBN4, DPYSL3, GAS7, CORO1A, RASGRF1, FOXG1, CHL1
response to hormone stimulus	0.000187845	A2M, CCL2, TGFB3, GJA1, MMP2, TGFB2, TIMP1, PCSK1, ALDH1A2, HTR1B, STAT4, GNG2, LOX, FOSL1, SPP1, IL6, EGR2, SOCS3, MAP1B, IL1RN, ANXA1, ITGA2, MGP, NR4A3, MUC4, SLC34A2, CD38, C1QB, SERPINA3N, ABCB1B, UCP2, IGFBP1, COL1A1, DMBT1
skeletal system development	0.000190906	PTGER2, LGALS3, COL3A1, FBN1, TGFB3, MGP, TBX1, ZBTB16, MMP2, COL5A2, TGFB2, TIMP1, PTHLH, TNFSF11, COL1A2, COL1A1, GPNMB, RUNX1, COL11A1, WNT7A, SPP1, FN1
regulation of cytokine production	0.000195886	FCER1A, IL6, CD3E, TNFRSF13C, KLRK1, CENPF, TNFRSF8, TLR7, TGFB2, INHBB, FCGR2B, CD40LG, FCER1G, LBP, THBS1, SASH3
cell part morphogenesis	0.000225129	EGR2, NDN, PTPRZ1, SPTBN4, CLU, MAP1B, UCHL1, GJA1, DPYSL3, MMP2, GAS7, TGFB2, BDNF, CXCR4, LHX2, FOXG1, GBX2, TNN, DCLK1, CHL1, RUNX3
leukocyte differentiation	0.000235546	EGR1, PTPRC, CD3D, CD3E, BCL2A1D, CORO1A, TNFSF11, CD40LG, BCL11A, LCK, ZAP70, SPIB, CD4, IFI204
regulation of production of molecular mediator of immune response	0.000256936	PTPRC, IL6, CD37, HPX, CD40LG, CENPF, FCER1G, SASH3
T cell differentiation	0.00030763	EGR1, PTPRC, BCL2A1D, CORO1A, CD3D, CD3E, LCK, BCL11A, ZAP70, CD4
skin development	0.000318232	COL3A1, COL1A2, ITGA2, SFN, COL1A1, WNT7A, COL5A2
myeloid leukocyte activation	0.00032669	ADORA3, FCGR2B, FCER1G, MYO1F, LBP, TLR7, TLR8, LCP2, BTK
ectoderm development	0.000332159	COL3A1, ANXA1, ITGA2, SFN, COL5A2, SCEL, TGFB2, KRT17, TGM1, COL1A2, COL1A1, WNT7A, RUNX3
skin morphogenesis	0.000344423	COL1A2, ITGA2, COL1A1, WNT7A
antigen processing and presentation	0.000403105	FCGR2B, RT1-M2, CTSE, RT1-HA, FCER1G, RT1-BA, RT1-DOA, RT1-DA, PSMB8, PSMB9, RT1-BB
regulation of cell size	0.000437979	IL9R, NDN, TNFRSF12A, MAP1B, TGFB3, SFN, MMP2, TGFB2, INHBA, CD38, CNTF, KRT17, TNN, IGFBP1, UTS2R, DCLK1, SPP1
regulation of inflammatory response to antigenic stimulus	0.000477236	FCER1A, GPX2, FCGR2B, C3, FCER1G
regulation of mast cell activation	0.000477236	FCER1A, ADORA3, MS4A2, FCER1G, CD226
regulation of cell growth	0.000499545	IL9R, TNFRSF12A, SOCS3, MAP1B, SFN, TGFB2, CD38, INHBA, WISP2, CNTF, CD44, KRT17, IGFBP1, HTRA3, UTS2R, SPP1
regulation of secretion	0.000524021	FCER1A, IL6, ADORA3, IL1RN, SYT12, ANXA1, TGFB3, TGFB2, PRKCB, IL11, INHBB, KCNN4, PCSK1, CD38, HTR1B, CNTF, CD40LG, MS4A2, FCER1G, UTS2R
hemopoiesis	0.000532048	EGR1, PTPRC, CD3D, CD3E, CCR1, ZBTB16, TGFB2, TIMP1, BCL2A1D, CORO1A, TNFSF11, CD40LG, LCK, BCL11A, ZAP70, SPIB, CD4, RUNX1, IFI204
cell morphogenesis involved in neuron differentiation	0.000532927	EGR2, NDN, PTPRZ1, SPTBN4, MAP1B, UCHL1, DPYSL3, MMP2, TGFB2, BDNF, CXCR4, LHX2, FOXG1, GBX2, TNN, DCLK1, RUNX3, CHL1
response to progesterone stimulus	0.000558143	CD38, CCL2, SOCS3, TGFB3, FOSL1, TGFB2, MUC4
response to inorganic substance	0.000611066	A2M, IL6, OLR1, MAP1B, ANXA1, MGP, ATP12A, MMP2, BTK, TNNT2, PCSK1, STAT4, FGG, FGB, UCP2, ABCB1B, LCK, CASP12, SERPINE1, COL1A1, FOSL1
positive regulation of apoptosis	0.000643541	C7, PTPRC, IL2RA, CD3E, C6, IL19, ANXA1, TGFB3, TNFRSF8, SFN, ZBTB16, MMP2, TGFB2, INHBA, STAT4, CD44, FCGR2B, CASP12, LCK, TOP2A, CD5, FOSL1, RUNX3, IFI204
epidermis morphogenesis	0.000645825	COL1A2, ITGA2, COL1A1, WNT7A, RUNX3, TGFB2
negative regulation of cell adhesion	0.000663349	KNG1, ST8SIA4, TNC, MYO1F, COL1A1, MMP2, MUC4
hemopoietic or lymphoid organ development	0.000670625	EGR1, PTPRC, CD3D, CD3E, CCR1, TBX1, ZBTB16, TGFB2, TIMP1, BCL2A1D, CORO1A, TNFSF11, CD40LG, LCK, BCL11A, ZAP70, SPIB, CD4, RUNX1, IFI204
B cell receptor signaling pathway	0.000671386	PTPRC, CD19, LCK, CD79B, NFAM1
regulation of alpha-beta T cell proliferation	0.000671386	BTLA, PTPRC, CD80, CD3E, ZAP70
positive regulation of acute inflammatory response to antigenic stimulus	0.000671892	FCER1A, FCGR2B, C3, FCER1G
positive regulation of hypersensitivity	0.000671892	FCER1A, FCGR2B, C3, FCER1G
response to bacterium	0.000698447	LYZ2, IL6, CCL2, NCF1, SOCS3, CCR1, HCK, IL1RN, LOC360228, MYO1F, LYC2, DCN, GPX2, PCSK1, STAT4, CCR5, FCER1G, LBP, MGST2
positive regulation of programmed cell death	0.000699555	C7, PTPRC, IL2RA, CD3E, C6, IL19, ANXA1, TGFB3, TNFRSF8, SFN, ZBTB16, MMP2, TGFB2, INHBA, STAT4, CD44, FCGR2B, CASP12, LCK, TOP2A, CD5, FOSL1, RUNX3, IFI204
positive regulation of T cell differentiation	0.000783281	PTPRC, IL6, IL2RA, LCK, ZAP70, RT1-BA, SASH3
positive regulation of cell death	0.00079122	C7, PTPRC, IL2RA, CD3E, C6, IL19, ANXA1, TGFB3, TNFRSF8, SFN, ZBTB16, MMP2, TGFB2, INHBA, STAT4, CD44, FCGR2B, CASP12, LCK, TOP2A, CD5, FOSL1, RUNX3, IFI204
neutrophil chemotaxis	0.000802985	CCL2, FCGR2B, CXCL2, FCER1G, ITGAM, TGFB2
cell-matrix adhesion	0.000861837	EPDR1, ITGB7, COL3A1, ITGB4, ACTN1, TNN, MUC4, FN1, ITGBL1
regulation of cell killing	0.000919285	PVR, PTPRC, SH2D1A, FCER2, KLRK1, CD226, MUC4
regulation of cellular localization	0.000928606	FCER1A, IL6, ADORA3, IL1RN, SYT12, ANXA1, TGFB3, CENPF, TGFB2, PRKCB, IL11, INHBB, TNNT2, CD38, KCNN4, PCSK1, HTR1B, CNTF, CD40LG, MS4A2, FCER1G
positive regulation of peptidyl-tyrosine phosphorylation	0.000951888	FCER1A, IL6, CNTF, CD80, HPX, CD3E, CD4, IL11
regulation of growth	0.000960788	IL9R, TNFRSF12A, SOCS3, SPTBN4, MAP1B, SFN, CD53, TGFB2, PRKCB, INHBA, CD38, WISP2, CNTF, CD44, KRT17, DIO3, ALOX15B, IGFBP1, UTS2R, HTRA3, SASH3, SPP1
positive regulation of lymphocyte differentiation	0.00107276	PTPRC, IL6, IL2RA, LCK, ZAP70, RT1-BA, SASH3
regulation of alpha-beta T cell activation	0.00107276	BTLA, PTPRC, IL6, CD80, CD3E, ZAP70, SASH3
response to oxidative stress	0.00113912	PXDN, OLR1, CLU, ANXA1, MMP2, BTK, GPX2, CD38, STAT4, UCP2, SERPINE1, LCK, CYGB, COL1A1, FOSL1, CAR3
positive regulation of mast cell degranulation	0.00114692	FCER1A, ADORA3, MS4A2, FCER1G
positive regulation of leukocyte degranulation	0.00114692	FCER1A, ADORA3, MS4A2, FCER1G
lymphocyte differentiation	0.00117797	EGR1, PTPRC, BCL2A1D, CORO1A, CD3D, CD40LG, CD3E, LCK, BCL11A, ZAP70, CD4
immune system development	0.00117805	EGR1, PTPRC, CD3D, CD3E, CCR1, TBX1, ZBTB16, TGFB2, TIMP1, BCL2A1D, CORO1A, TNFSF11, CD40LG, LCK, BCL11A, ZAP70, SPIB, CD4, RUNX1, IFI204
cell morphogenesis involved in differentiation	0.00118013	EGR2, NDN, PTPRZ1, SPTBN4, MAP1B, UCHL1, DPYSL3, MMP2, TGFB2, BDNF, CXCR4, LHX2, FOXG1, GBX2, TNN, DCLK1, RUNX3, CHL1, FN1
tissue remodeling	0.00118826	IL6, TNFSF11, RAC2, TGFB3, AXL, TBX1, ITGA4, MMP2, TGFB2
mast cell activation	0.00121595	ADORA3, FCGR2B, FCER1G, LCP2, BTK
response to drug	0.00132769	IL6, CCL2, SOCS3, IL1RN, MAP1B, ANXA1, ITGA2, MMP2, MMP12, TGFB2, MUC4, PRKCB, PCSK1, STAT4, CYBB, BDNF, ABCB1B, LCK, CASP12, UTS2R, LOX, FOSL1, NNMT
negative regulation of lymphocyte activation	0.00137456	BTLA, KNG1, IL2RA, FCGR2B, VTCN1, LAX1, TNFRSF13B, CTLA4
positive regulation of innate immune response	0.00143793	PVR, SH2D1A, KLRK1, LBP, CD226, TLR7, TLR8
myeloid cell activation during immune response	0.00144645	ADORA3, MYO1F, LBP, TLR7, TLR8, BTK
positive regulation of alpha-beta T cell activation	0.00144645	PTPRC, IL6, CD80, CD3E, ZAP70, SASH3
aging	0.00144806	IL6, SOCS3, TGFB3, DCN, MMP2, TGFB2, TIMP1, SLC34A2, C1QB, CCR5, SERPINE1, CASP12, LCK, CP
regulation of peptidyl-tyrosine phosphorylation	0.00160642	FCER1A, PTPRC, IL6, CNTF, CD80, HPX, CD3E, CD4, IL11
antigen processing and presentation of peptide antigen	0.00165266	FCGR2B, CTSE, FCER1G, RT1-BA, RT1-DOA, RT1-DA, RT1-BB
response to lipopolysaccharide	0.00172703	PCSK1, IL6, STAT4, CCL2, CCR5, SOCS3, CCR1, IL1RN, LOC360228, LBP, DCN, MGST2
negative regulation of leukocyte activation	0.00172921	BTLA, KNG1, IL2RA, FCGR2B, VTCN1, LAX1, TNFRSF13B, CTLA4
regulation of acute inflammatory response to antigenic stimulus	0.00179006	FCER1A, FCGR2B, C3, FCER1G
regulation of hypersensitivity	0.00179006	FCER1A, FCGR2B, C3, FCER1G
positive regulation of inflammatory response to antigenic stimulus	0.00179006	FCER1A, FCGR2B, C3, FCER1G
positive regulation of secretion	0.00197871	FCER1A, INHBB, PCSK1, KCNN4, CD38, IL6, ADORA3, CNTF, TGFB3, MS4A2, FCER1G, TGFB2
positive regulation of cell killing	0.00204663	PVR, PTPRC, SH2D1A, FCER2, KLRK1, CD226
regulation of immunoglobulin production	0.00204663	PTPRC, IL6, CD37, HPX, CD40LG, SASH3
growth	0.00216199	SERPINA10, NDN, GDF6, AXL, TGFB3, GJA1, MMP2, TGFB2, PTHLH, INHBB, INHBA, CNTF, SERPINE1, TNN, IGFBP1, DCLK1, DMBT1
cell morphogenesis	0.00217127	EGR2, CD3G, NDN, PTPRZ1, SPTBN4, UCHL1, CLU, MAP1B, GJA1, DPYSL3, MMP2, GAS7, TGFB2, BDNF, CXCR4, LHX2, FOXG1, GBX2, TNN, DCLK1, CHL1, RUNX3, FN1
regulation of system process	0.00221098	EGR1, IL6, EGR2, CCL2, NCF1, C4B, MAP1B, SYT12, CTNND2, GJA1, ITGA2, TNNI1, TGFB2, INHBB, TNNT2, CD38, HTR1B, BDNF, TNNT1, UTS2R, ALOX5, ADRA1D
negative regulation of cell activation	0.00238983	BTLA, KNG1, IL2RA, FCGR2B, VTCN1, LAX1, TNFRSF13B, CTLA4
T cell selection	0.00251927	PTPRC, CD3D, CD3E, ZAP70, CD4
lymphocyte costimulation	0.00261933	CD80, ICOS, TNFRSF13C, CD5
positive regulation of alpha-beta T cell proliferation	0.00261933	PTPRC, CD80, CD3E, ZAP70
T cell costimulation	0.00261933	CD80, ICOS, TNFRSF13C, CD5
bone development	0.00274039	PTHLH, TNFSF11, TGFB3, MGP, COL1A1, GPNMB, COL11A1, MMP2, COL5A2, TGFB2, FN1, SPP1
leukocyte activation during immune response	0.00276282	ITGAL, ADORA3, MYO1F, LBP, TLR7, TLR8, BTK
cell activation during immune response	0.00276282	ITGAL, ADORA3, MYO1F, LBP, TLR7, TLR8, BTK
protein polymerization	0.0028107	FGG, FGB, TUBB5, TUBB6, GAS7, TUBB3
regulation of type I hypersensitivity	0.00321887	FCER1A, FCGR2B, FCER1G
positive regulation of type I hypersensitivity	0.00321887	FCER1A, FCGR2B, FCER1G
regulation of interferon-gamma production	0.00326153	CD40LG, CD3E, TNFRSF13C, KLRK1, TLR7, SASH3
regulation of leukocyte mediated cytotoxicity	0.00326153	PVR, PTPRC, SH2D1A, KLRK1, CD226, MUC4
positive regulation of cytokine production	0.00330388	IL6, CD40LG, CD3E, KLRK1, FCER1G, LBP, THBS1, TLR7, SASH3
response to reactive oxygen species	0.00339403	STAT4, OLR1, UCP2, LCK, SERPINE1, ANXA1, COL1A1, MMP2, FOSL1, BTK
cellular component morphogenesis	0.00349653	EGR2, CD3G, NDN, PTPRZ1, SPTBN4, UCHL1, MAP1B, CLU, GJA1, DPYSL3, MMP2, GAS7, TGFB2, TNNT2, BDNF, CXCR4, LHX2, FOXG1, GBX2, TNN, DCLK1, CHL1, RUNX3, FN1
response to molecule of bacterial origin	0.00350669	PCSK1, IL6, STAT4, CCL2, CCR5, SOCS3, CCR1, IL1RN, LOC360228, LBP, DCN, MGST2
proteolysis	0.00356194	C3, C6, FCNB, UCHL1, MMP7, TESP1, C1S, MMP2, C1QC, RGD1561715, CPZ, PCSK1, CD69, MCPT8L2, CFH, CPA3, HTRA3, C2, CFI, TPSB2, CCDC88B, F10, SOCS3, MCPT1, C4B, MCPT2, MMP16, CTSS, MMP12, PSMB8, PSMB9, C1QA, GZMM, C1QB, GZMK, CPE, RGD1565970, CASP12, CTSE, UBD, CMA1, ADAMTS1, ADAMTS4
secretion by cell	0.0036112	FCER1A, IL6, ADORA3, IL1RN, F2RL1, SYT8, ANXA1, MYO1F, BTK, BDNF, FCGR2B, LAX1, CD40LG, MS4A2, WNT7A, LCP2
regulation of response to tumor cell	0.00365042	PVR, CD40LG, CD226, MUC4
inflammatory response to antigenic stimulus	0.00365042	IL2RA, CCR5, FCGR2B, IL1RN
regulation of immune response to tumor cell	0.00365042	PVR, CD40LG, CD226, MUC4
regulation of mast cell degranulation	0.00365042	FCER1A, ADORA3, MS4A2, FCER1G
defense response to Gram-positive bacterium	0.00378526	IL6, LYZ2, HCK, MYO1F, LYC2, LBP
positive regulation of B cell proliferation	0.00378526	CD38, PTPRC, CD40LG, TNFRSF13C, SASH3
regulation of cytokine biosynthetic process	0.00390341	FCER1A, INHBB, IL6, FCGR2B, CD3E, TNFRSF13C, TNFRSF8, TLR7
ossification	0.00401693	PTHLH, TNFSF11, TGFB3, MGP, COL1A1, GPNMB, COL11A1, MMP2, COL5A2, FN1, SPP1
positive regulation of protein amino acid phosphorylation	0.00420951	FCER1A, IL6, CNTF, CD80, HPX, CD3E, GDF6, CD4, FAM129A, IL11
response to vitamin	0.00428054	ALDH1A2, CD38, CCL2, CD44, MAP1B, ITGA2, RUNX1, TGFB2, MUC4, PRKCB, SPP1
collagen metabolic process	0.00455523	COL3A1, MMP7, MMP16, COL1A1, MMP2
regulation of leukocyte degranulation	0.00489683	FCER1A, ADORA3, MS4A2, FCER1G
negative regulation of mononuclear cell proliferation	0.00492452	BTLA, KNG1, IL2RA, FCGR2B, TNFRSF13B, CTLA4
negative regulation of leukocyte proliferation	0.00492452	BTLA, KNG1, IL2RA, FCGR2B, TNFRSF13B, CTLA4
negative regulation of lymphocyte proliferation	0.00492452	BTLA, KNG1, IL2RA, FCGR2B, TNFRSF13B, CTLA4
positive regulation of B cell activation	0.00492452	CD38, PTPRC, IL6, CD40LG, TNFRSF13C, SASH3
cytokine production	0.00536584	IL19, MS4A2, CD4, CMA1, LBP, CD226, LCP2
multicellular organismal macromolecule metabolic process	0.00542398	COL3A1, MMP7, MMP16, COL1A1, MMP2
T cell receptor signaling pathway	0.00542398	PTPRC, BCL2A1D, CD3E, CD247, ZAP70
positive regulation of antigen receptor-mediated signaling pathway	0.00629649	PTPRC, NFAM1, TRAT1
leukocyte adhesion	0.00639682	ITGAL, PTPRC, OLR1, ITGA4, ITGAM
multicellular organismal homeostasis	0.00660306	GPX2, PTHLH, CORO1A, TNFSF11, RAC2, IL1RN, ITGA2, SASH3, CD7
leukocyte homeostasis	0.00711407	IL6, CORO1A, IL2RA, TNFRSF13B, TNFRSF13C, TGFB2
positive regulation of leukocyte mediated cytotoxicity	0.00747879	PVR, PTPRC, SH2D1A, KLRK1, CD226
protein secretion	0.00747879	CD40LG, LAX1, F2RL1, MS4A2, LCP2
peptide cross-linking	0.00747879	TGM1, COL3A1, ANXA1, DCN, FN1
secretion	0.00776172	FCER1A, IL6, ADORA3, IL1RN, F2RL1, ANXA1, SYT8, MYO1F, BTK, ANXA2, KCNN4, BDNF, FCGR2B, LAX1, CD40LG, MS4A2, WNT7A, LCP2
positive regulation of phosphorylation	0.00807184	FCER1A, IL6, CNTF, CD80, HPX, CD3E, GDF6, CD4, FAM129A, IL11
regulation of antigen receptor-mediated signaling pathway	0.00807962	PTPRC, LCK, NFAM1, TRAT1
heart morphogenesis	0.00832618	TNNT2, ALDH1A2, GJA1, TBX1, ADAMTS1, COL11A1, TNNI1, TGFB2
negative regulation of defense response	0.00890372	GPX2, A2M, TNFRSF1B, IL2RA, FCGR2B, ANXA1
developmental maturation	0.00909311	RET, CD44, MAP1B, GJA1, LHX6, MMP2, RUNX3, TGFB2, TIMP1, BTK
regulation of protein secretion	0.00942544	PCSK1, KCNN4, IL6, CD40LG, TGFB3, ANXA1, TGFB2
positive regulation of phosphorus metabolic process	0.00963903	FCER1A, IL6, CNTF, CD80, HPX, CD3E, GDF6, CD4, FAM129A, IL11
positive regulation of phosphate metabolic process	0.00963903	FCER1A, IL6, CNTF, CD80, HPX, CD3E, GDF6, CD4, FAM129A, IL11
blood vessel development	0.00975439	SOCS3, COL3A1, GJA1, TBX1, ITGA4, MMP2, TGFB2, ANXA2, ALDH1A2, CD44, CXCR4, COL1A2, GBX2, LOX, COL1A1, ANGPTL4
pancreas development	0.00990555	PCSK1, ALDH1A2, IL6, CLU, ANXA1, TGFB2
regulation of response to biotic stimulus	0.00998887	PVR, CD40LG, CD8B, CD226, MUC4
positive regulation of production of molecular mediator of immune response	0.0100335	CD37, HPX, FCER1G, SASH3
thymic T cell selection	0.0100335	PTPRC, CD3D, CD3E, ZAP70
face development	0.0100335	ALDH1A2, ITGA4, COL1A1, MMP2
regulation of type IIa hypersensitivity	0.0102645	FCGR2B, C3, FCER1G
positive regulation of myeloid leukocyte mediated immunity	0.0102645	FCGR2B, C3, FCER1G
positive regulation of humoral immune response mediated by circulating immunoglobulin	0.0102645	PTPRC, HPX, FCER2
positive regulation of humoral immune response	0.0102645	PTPRC, HPX, FCER2
regulation of type II hypersensitivity	0.0102645	FCGR2B, C3, FCER1G
positive regulation of type II hypersensitivity	0.0102645	FCGR2B, C3, FCER1G
positive regulation of type IIa hypersensitivity	0.0102645	FCGR2B, C3, FCER1G
regulation of cell morphogenesis	0.010658	IL6, CORO1A, CNTF, TNFRSF12A, MAP1B, TGFB3, WNT7A, GAS7, TGFB2, FN1, SPP1
negative regulation of T cell activation	0.0109821	BTLA, KNG1, IL2RA, VTCN1, LAX1, CTLA4
multicellular organismal metabolic process	0.0114256	COL3A1, MMP7, MMP16, COL1A1, MMP2
regulation of T cell mediated immunity	0.0114256	PVR, PTPRC, CENPF, SASH3, MUC4
regulation of protein amino acid phosphorylation	0.0115894	FCER1A, PTPRC, IL6, CNTF, CD80, HPX, CD3E, SOCS3, GDF6, IL1RN, CD4, FAM129A, IL11
induction of apoptosis	0.0116655	C7, CD3E, C6, IL19, TGFB3, SFN, TGFB2, INHBA, STAT4, FCGR2B, LCK, CD5, RUNX3, IFI204
induction of programmed cell death	0.0116655	C7, CD3E, C6, IL19, TGFB3, SFN, TGFB2, INHBA, STAT4, FCGR2B, LCK, CD5, RUNX3, IFI204
response to corticosteroid stimulus	0.011798	C1QB, PCSK1, HTR1B, IL6, A2M, CCL2, IL1RN, ANXA1, MGP, COL1A1, FOSL1
tissue homeostasis	0.0121169	PTHLH, CORO1A, TNFSF11, RAC2, ITGA2, SASH3, CD7
positive regulation of cytokine biosynthetic process	0.0121359	FCER1A, FCGR2B, CD3E, TNFRSF13C, TNFRSF8, TLR7
lymphocyte proliferation	0.0121359	ITGAL, PTPRC, CD40LG, CXCR4, ITGAD, ITGAM
regulation of cell-substrate adhesion	0.0121359	SMOC2, CCDC80, COL1A1, COL8A1, MUC4, SPP1
positive regulation of interferon-gamma production	0.0122378	CD40LG, CD3E, KLRK1, SASH3
vasculature development	0.012604	SOCS3, COL3A1, GJA1, TBX1, ITGA4, MMP2, TGFB2, ANXA2, ALDH1A2, CD44, CXCR4, COL1A2, GBX2, LOX, COL1A1, ANGPTL4
keratinocyte differentiation	0.0129888	KRT17, TGM1, ANXA1, SFN, SCEL
leukocyte proliferation	0.0133692	ITGAL, PTPRC, CD40LG, CXCR4, ITGAD, ITGAM
mononuclear cell proliferation	0.0133692	ITGAL, PTPRC, CD40LG, CXCR4, ITGAD, ITGAM
cell-cell adhesion	0.0144273	PVR, PTPRC, ITGAL, RET, OLR1, PTPRT, ITGA4, ITGAM, TGFB2, CDH6, NCAM1, CDH17, ICOS, CD2, COL11A1
negative regulation of inflammatory response	0.0146819	GPX2, TNFRSF1B, IL2RA, FCGR2B, ANXA1
lymphocyte homeostasis	0.0146819	CORO1A, IL2RA, TNFRSF13B, TNFRSF13C, TGFB2
positive regulation of exocytosis	0.0146975	FCER1A, ADORA3, MS4A2, FCER1G
neuron recognition	0.0146975	BDNF, NDN, CXCR4, FOXG1
myeloid leukocyte mediated immunity	0.0146975	ADORA3, FCGR2B, MYO1F, BTK
positive regulation of natural killer cell mediated cytotoxicity	0.0146975	PVR, SH2D1A, KLRK1, CD226
positive regulation of natural killer cell mediated immunity	0.0146975	PVR, SH2D1A, KLRK1, CD226
regulation of humoral immune response mediated by circulating immunoglobulin	0.0150609	PTPRC, HPX, FCER2
activated T cell proliferation	0.0150609	ITGAL, ITGAD, ITGAM
positive regulation of immunoglobulin production	0.0150609	CD37, HPX, SASH3
positive regulation of cell adhesion	0.015308	ITGAL, SMOC2, CCDC80, ITGA2, COL8A1, TGFB2, SPP1
regulation of hormone levels	0.0154586	PCSK1, ALDH1A2, IL6, CYP1B1, LRAT, ADORA3, CPE, DIO3, IL1RN, ANXA1, DHRS9, BTK
regulation of protein kinase cascade	0.0160695	FCER1A, KNG1, PTPRC, IL6, ADORA3, F10, IL1RL1, IL1RN, GJA1, EDA2R, TGFB2, IL11, TNFSF11, CNTF, HPX, RHOH
response to peptide hormone stimulus	0.0160764	IL6, EGR2, SOCS3, MAP1B, ANXA1, GJA1, NR4A3, MUC4, TIMP1, PCSK1, STAT4, SERPINA3N, UCP2, IGFBP1, COL1A1
tissue regeneration	0.0160833	SERPINA10, SERPINE1, AXL, GJA1, IGFBP1, DMBT1
T cell proliferation	0.0165083	ITGAL, PTPRC, CXCR4, ITGAD, ITGAM
regulation of tumor necrosis factor production	0.0165083	FCGR2B, TNFRSF8, FCER1G, LBP, SASH3
head development	0.017416	ALDH1A2, ITGA4, COL1A1, MMP2
gut development	0.0175684	ALDH1A2, TCF7, COL3A1, TGFB3, TGFB2, MUC4
regulation of body fluid levels	0.0189009	KCNN4, FGG, F10, CD40LG, FGB, C3, F2RL1, UTS2R, ANXA2
tissue morphogenesis	0.0191289	RET, ITGA2, NR4A3, TNNI1, TGFB2, PTHLH, TNNT2, ALDH1A2, CD44, KRT17, COL1A2, COL1A1, WNT7A, COL11A1, RUNX3
cell growth	0.0191415	NDN, TGFB3, TNN, MMP2, DCLK1, TGFB2
response to estradiol stimulus	0.0200519	ALDH1A2, CD38, SOCS3, MAP1B, ANXA1, TGFB2, MUC4, SLC34A2
epidermal cell differentiation	0.020572	KRT17, TGM1, ANXA1, SFN, SCEL
positive regulation of interleukin-10 production	0.0206264	CD40LG, FCER1G, SASH3
regulation of phosphorus metabolic process	0.0207703	FCER1A, KNG1, PTPRC, IL6, CD3E, SOCS3, GDF6, IL1RN, TGFB3, ITGA2, PKIB, SFN, PDE6H, TGFB2, IL11, CNTF, CDKN2B, CD80, HPX, LAX1, MS4A2, CD4, FAM129A
regulation of phosphate metabolic process	0.0207703	FCER1A, KNG1, PTPRC, IL6, CD3E, SOCS3, GDF6, IL1RN, TGFB3, ITGA2, PKIB, SFN, PDE6H, TGFB2, IL11, CNTF, CDKN2B, CD80, HPX, LAX1, MS4A2, CD4, FAM129A
cell recognition	0.0208043	BDNF, NDN, FCGR2B, CXCR4, FOXG1, COLEC12
negative regulation of hydrolase activity	0.0225587	TNNT2, IL6, BCL2A1D, SFN, TGFB2, ANGPTL4
positive regulation of transport	0.0226024	FCER1A, IL6, ADORA3, C3, TGFB3, ITGA2, TGFB2, INHBB, KCNN4, PCSK1, CD38, CNTF, FCGR2B, MS4A2, FCER1G
axon guidance	0.0232948	BDNF, EGR2, CXCR4, LHX2, FOXG1, GBX2, DPYSL3, RUNX3, TGFB2
homeostasis of number of cells	0.0232948	IL6, CORO1A, IL2RA, TNFRSF13B, TNFRSF13C, SASH3, TGFB2, TIMP1, CD7
positive regulation of MAPKKK cascade	0.0233474	KNG1, PTPRC, IL6, CNTF, EDA2R, TGFB2, IL11
response to vitamin A	0.0233474	ALDH1A2, CD38, CD44, MAP1B, RUNX1, TGFB2, MUC4
positive regulation of protein metabolic process	0.0235852	FCER1A, IL6, CD3E, GDF6, GJA1, ITGA2, PSMB8, PSMB9, IL11, CNTF, CD80, KRT17, HPX, CD4, FAM129A
leukotriene metabolic process	0.0236366	FCER1A, ALOX15B, NCF1, ALOX5
positive regulation of phagocytosis	0.0236366	FCGR2B, C3, ITGA2, FCER1G
negative regulation of response to external stimulus	0.0244062	GPX2, TNFRSF1B, IL2RA, FCGR2B, ANXA1, SPP1
regulation of phosphorylation	0.0249445	FCER1A, KNG1, PTPRC, IL6, SOCS3, CD3E, GDF6, IL1RN, TGFB3, PKIB, SFN, PDE6H, TGFB2, IL11, CNTF, CDKN2B, CD80, HPX, LAX1, MS4A2, CD4, FAM129A
response to abiotic stimulus	0.0249445	PTPRC, IL6, CCL2, SOCS3, MAP1B, COL3A1, ANXA1, ITGA2, GJA1, MGP, DCN, MMP2, TGFB2, STAT4, TNFSF11, ABCB1B, CASP12, COL1A1, THBS1, COL11A1, FOSL1, SCARA5
response to estrogen stimulus	0.0255275	ALDH1A2, CD38, SOCS3, MAP1B, TGFB3, ANXA1, MMP2, TGFB2, MUC4, DMBT1, SLC34A2
generation of a signal involved in cell-cell signaling	0.0257415	FCER1A, IL6, BDNF, ADORA3, FCGR2B, IL1RN, ANXA1, WNT7A, BTK
positive regulation of protein kinase cascade	0.0261673	KNG1, PTPRC, IL6, F10, ADORA3, CNTF, TNFSF11, HPX, EDA2R, GJA1, TGFB2, IL11
negative regulation of B cell proliferation	0.0269052	BTLA, FCGR2B, TNFRSF13B
positive thymic T cell selection	0.0269052	PTPRC, CD3D, ZAP70
positive regulation of interleukin-6 production	0.0271398	IL6, FCER1G, LBP, TLR7
inner ear development	0.0281682	BDNF, FOXG1, TGFB3, GBX2, TBX1, NR4A3, COL11A1, TGFB2
epithelial cell differentiation	0.0283619	PTHLH, KRT17, CXCR4, ABCB1B, TGM1, ANXA1, GJA1, SFN, SCEL
negative regulation of apoptosis	0.0290447	IL6, CCL2, IL1RN, CLU, ANXA1, TGFB3, CENPF, BIRC3, TGFB2, TIMP1, BDNF, BCL2A1D, CNTF, NAIP2, CD40LG, FCER1G, TWIST2, ANGPTL4, FN1
positive regulation of protein secretion	0.0304056	PCSK1, KCNN4, IL6, TGFB3, TGFB2
negative regulation of programmed cell death	0.0327737	IL6, CCL2, IL1RN, CLU, ANXA1, TGFB3, CENPF, BIRC3, TGFB2, TIMP1, BDNF, BCL2A1D, CNTF, NAIP2, CD40LG, FCER1G, TWIST2, ANGPTL4, FN1
phagocytosis	0.0332288	CORO1A, FCGR2B, HCK, FCER1G, COLEC12
negative regulation of cell death	0.0335278	IL6, CCL2, IL1RN, CLU, ANXA1, TGFB3, CENPF, BIRC3, TGFB2, TIMP1, BDNF, BCL2A1D, CNTF, NAIP2, CD40LG, FCER1G, TWIST2, ANGPTL4, FN1
homeostatic process	0.0335741	C7, CCL2, CXCR3, ATP12A, TGFB2, TIMP1, GPX2, BDNF, RAC2, SERPINE1, XCR1, CD7, KNG1, PTPRC, IL6, EGR2, IL2RA, TNFRSF13B, IL1RN, TNFRSF13C, ITGA2, SLC34A2, PRKCB, PTHLH, CD38, KCNN4, CORO1A, CNTF, TNFSF11, LCK, UTS2R, CP, SCARA5, SASH3
positive regulation of cellular protein metabolic process	0.0337649	FCER1A, IL6, CD3E, GDF6, ITGA2, PSMB8, IL11, PSMB9, CNTF, CD80, KRT17, HPX, CD4, FAM129A
positive regulation of response to biotic stimulus	0.033844	PVR, CD40LG, CD226
negative thymic T cell selection	0.033844	PTPRC, CD3E, ZAP70
positive regulation of response to tumor cell	0.033844	PVR, CD40LG, CD226
positive regulation of immune response to tumor cell	0.033844	PVR, CD40LG, CD226
positive T cell selection	0.033844	PTPRC, CD3D, ZAP70
defense response to Gram-negative bacterium	0.033844	IL6, LYZ2, LYC2, LBP
negative T cell selection	0.033844	PTPRC, CD3E, ZAP70
defense response to bacterium	0.0346693	IL6, LYZ2, CCR5, NCF1, HCK, FCER1G, MYO1F, LYC2, LBP
regulation of natural killer cell mediated cytotoxicity	0.034927	PVR, SH2D1A, KLRK1, CD226
cellular alkene metabolic process	0.034927	FCER1A, ALOX15B, NCF1, ALOX5
regulation of natural killer cell mediated immunity	0.034927	PVR, SH2D1A, KLRK1, CD226
positive regulation of protein modification process	0.0349731	FCER1A, IL6, CNTF, CD80, HPX, CD3E, GDF6, CD4, FAM129A, PSMB8, PSMB9, IL11
rhythmic process	0.0376094	IL6, EGR2, DBP, TGFB3, ANXA1, ADAMTS1, ARNTL2, UTS2R, MMP2, TGFB2, MUC4
negative regulation of multicellular organismal process	0.0376094	KNG1, CD38, HTR1B, IL6, TNNT1, CNTF, NCF1, UTS2R, LBP, ADRA1D, ANXA2
endocrine system development	0.037894	PCSK1, ALDH1A2, IL6, CLU, ANXA1, TBX1, TGFB2
response to hydrogen peroxide	0.037894	STAT4, OLR1, LCK, ANXA1, COL1A1, MMP2, FOSL1
response to oxygen levels	0.037985	CCL2, SOCS3, TGFB3, ITGA2, MMP2, TGFB2, CD38, PTGIS, DIO3, UCP2, CXCR4, CASP12, ANGPTL4
response to protein stimulus	0.0382647	EGR1, PCSK1, IL6, MAP1B, CASP12, ITGA2, CD4, VASH1
regulation of phagocytosis	0.0392065	FCGR2B, C3, ITGA2, FCER1G
regulation of endopeptidase activity	0.0400419	KNG1, IL6, BCL2A1D, C6, LCK, CASP12, SFN
anatomical structure homeostasis	0.0401508	PTHLH, IL6, CORO1A, TNFSF11, RAC2, ITGA2, SASH3, CD7
regulation of collagen biosynthetic process	0.0413924	IL6, TGFB3, ITGA2
calcium ion transport	0.0424348	PTPRC, CORO1A, CYSLTR1, LCK, CACNG6, TRPV6, CACNA2D3, XCR1, PRKCB
kidney development	0.0424348	ALDH1A2, RET, BDNF, CD44, FBN1, ADAMTS1, ZBTB16, DCN, TGFB2
regulation of MAPKKK cascade	0.0424348	FCER1A, KNG1, PTPRC, IL6, CNTF, IL1RN, EDA2R, TGFB2, IL11
organ regeneration	0.0426914	CCL2, SOCS3, AXL, NR4A3, SLCO1A5, NNMT
negative regulation of cell communication	0.0429107	DKK3, CD38, PTPRC, HTR1B, RGS1, SOCS3, CD3E, IL1RL1, IL1RN, TGFB3, LY49I2, RGS16, RGS14, RHOH
negative regulation of immune effector process	0.0437391	PTPRC, A2M, FCGR2B, MUC4
cell junction organization	0.0460046	TGFB3, GJA1, ACTN1, TGFB2, FN1
bone remodeling	0.0485206	IL6, TNFSF11, RAC2, TGFB3
response to organic cyclic substance	0.0485322	IL6, SOCS3, IL1RN, ANXA1, ITGA2, ATP12A, PCSK1, STAT4, HTR1B, CDKN2B, CD44, CASP12, FOSL1
regulation of ossification	0.0493955	UCMA, EGR2, TGFB3, MGP, TWIST2, TGFB2, IFI204
trabecula formation	0.0495026	ADAMTS1, COL1A1, MMP2
regulation of interleukin-10 production	0.0495026	CD40LG, FCER1G, SASH3
regulation of collagen metabolic process	0.0495026	IL6, TGFB3, ITGA2
