# Supplementary material for: Involvement of NF-κBIZ and related cytokines in age-associated renal fibrosis
Source: Oncotarget. 2017 Jan 12;8(5):7315–27. doi: 10.18632/oncotarget.14614 (PMC5352323; doi:10.18632/oncotarget.14614)
Supplement: Supplementary file 6 [file oncotarget-08-7315-s006.xlsx]

## Sheet: Sheet1
Gene	Forward (5’-3’)	Reverse (3’-5’)
Rat
Nfkbiz	AAA GCA TTG CTC ACG GAG TG	TTA ACC ACC AGG TCG TGC AT
Il6	TCA TTC TGT CTC GAG CCC AC	GAA GTA GGG AAG GCA GTG GC
Mcp1	GCC AAC TCT CAC TGA AGC CA	GCA TCT GGC TGA GAC AGC AC
Il1b	AAA ATG CCT CGT GCT GTC TG	CCA CAG GGA TTT TGT CGT TG
Il6R	CCT ATA CCC CTG CCC ACA TT	GGT GAG GAG AGG AAC CAG GA
Tnfa	ATT GCT CTG TGA GGC GAC TG	GGG GCT CTG AGG AGT AGA CG
Gapdh	TGC TGG TGC TGA GTA TGT CG	AGT TGG TGG TGC AGG ATG C
Mouse
Nfkbiz	GGG GAG AGC ATG GAA GAT GT	CAC TGA CTT GGA ACG GTT GG
Il6	TTG CCT TCT TGG GAC TGA TG	CCA CGA TTT CCC AGA GAA CA
Mcp1	CCA GCA AGA TGA TCC CAA TG	CTT CTT GGG GTC AGC ACA GA
Tnfa	GGC CTC TCT ACC TTG TTG CC	CAG CCT GGT CAC CAA ATC AG
Ilb	TTC ACC ATG GAA TCC GTG TC	GTC TTG GCC GAG GAC TAA GG
Acta2	GGT TCT GGG CTC TGT AAG GC	AGC TGT CTT TTT GGC CCA TT
Fn1	CAA CAA CCG GAA TTA CAC CG	GTC TCG GAG CTG GGA GTA GG
Gapdh	TGG GGA AAA GCC TTG AAG AT	CAC CGA CCT TCA CCA TTT TG
